# Supplementary material for: M6A-related lncRNAs predict clinical outcome and regulate the tumor immune microenvironment in hepatocellular carcinoma
Source: BMC Cancer. 2022 Aug 9;22:867. doi: 10.1186/s12885-022-09925-2 (PMC9361634; doi:10.1186/s12885-022-09925-2)
Supplement: Supplementary file 3 — Additional file 3: Supplementary Table 2. The results of correlation analysis of m6A regulators and lncRNAs. [file 12885_2022_9925_MOESM3_ESM.xlsx]

## Sheet: Sheet1
Supplementary Table 2. The results of correlation analysis of m6A regulators and lncRNAs.
m6A regulator	lncRNA	cor	pvalue	Regulation
YTHDF1	AC125257.1	0.526077	5.23786e-28	postive
RBM15B	AC125257.1	0.52832	2.83635e-28	postive
HNRNPA2B1	AC125257.1	0.520696	2.24009e-27	postive
RBM15	AC125257.1	0.505343	1.23095e-25	postive
RBMX	AC125257.1	0.505072	1.3187e-25	postive
YTHDF1	BACE1-AS	0.514815	1.06457e-26	postive		S
RBM15B	BACE1-AS	0.546771	1.52818e-30	postive
YTHDF3	AC090198.1	0.525666	5.85868e-28	postive					S
YTHDF1	SREBF2-AS1	0.514512	1.15266e-26	postive
RBM15B	SREBF2-AS1	0.522054	1.55628e-27	postive
IGF2BP1	AC095057.3	0.526287	4.94686e-28	postive
YTHDC2	FGD5-AS1	0.539001	1.43444e-29	postive
RBM15B	FGD5-AS1	0.553376	2.17468e-31	postive
YTHDC1	FGD5-AS1	0.618292	8.12699e-41	postive
METTL14	FGD5-AS1	0.534167	5.61031e-29	postive
METTL3	AC008735.2	0.51703	5.9397e-27	postive
YTHDC2	AC024075.1	0.535953	3.39829e-29	postive
HNRNPC	AC007406.5	0.539936	1.09896e-29	postive
YTHDC1	AC007406.5	0.722877	1.08778e-61	postive
HNRNPA2B1	AC007406.5	0.558549	4.58013e-32	postive
METTL3	AC007406.5	0.574483	3.16905e-34	postive
RBMX	AC007406.5	0.602737	2.32878e-38	postive
HNRNPA2B1	LINC00294	0.5112	2.734e-26	postive
RBMX	SBF2-AS1	0.534498	5.11339e-29	postive
KIAA1429	OTUD6B-AS1	0.645582	1.77887e-45	postive
HNRNPA2B1	AL031985.3	0.504822	1.40516e-25	postive
YTHDF2	AL031985.3	0.51148	2.54242e-26	postive
YTHDC2	PAXIP1-AS2	0.590209	1.77947e-36	postive
HNRNPC	AC093227.1	0.500813	3.86378e-25	postive
YTHDF1	AC093227.1	0.517472	5.28407e-27	postive
YTHDC1	AC093227.1	0.600514	5.09745e-38	postive
HNRNPA2B1	AC093227.1	0.514662	1.10825e-26	postive
METTL3	AC093227.1	0.542113	5.89177e-30	postive
RBMX	AC093227.1	0.570616	1.0864e-33	postive
YTHDC1	AC073869.1	0.552801	2.58168e-31	postive
RBMX	AC073869.1	0.503433	1.99799e-25	postive
HNRNPC	LINC00909	0.554289	1.65542e-31	postive
YTHDC1	LINC00909	0.594674	3.87788e-37	postive
HNRNPA2B1	LINC00909	0.565523	5.37051e-33	postive
RBMX	LINC00909	0.582578	2.27887e-35	postive
YTHDC1	THAP9-AS1	0.625603	5.09147e-42	postive
HNRNPA2B1	THAP9-AS1	0.512563	1.91874e-26	postive
YTHDC1	FAM111A-DT	0.643089	4.9606e-45	postive
HNRNPA2B1	FAM111A-DT	0.52572	5.77379e-28	postive
RBMX	FAM111A-DT	0.530129	1.72408e-28	postive
YTHDF1	WAC-AS1	0.508586	5.37014e-26	postive
YTHDC1	WAC-AS1	0.518746	3.76909e-27	postive
HNRNPA2B1	WAC-AS1	0.526861	4.22949e-28	postive
RBMX	WAC-AS1	0.586376	6.45974e-36	postive
METTL3	AC084018.1	0.521196	1.95908e-27	postive
YTHDF1	AC145207.5	0.504318	1.59705e-25	postive
HNRNPC	PTOV1-AS1	0.502459	2.55463e-25	postive
YTHDF1	PTOV1-AS1	0.531677	1.12306e-28	postive
RBM15B	PTOV1-AS1	0.519661	2.95352e-27	postive
YTHDC1	PTOV1-AS1	0.51493	1.03295e-26	postive
HNRNPA2B1	PTOV1-AS1	0.567864	2.58554e-33	postive
RBMX	PTOV1-AS1	0.611412	1.03182e-39	postive
YTHDC1	EIF3J-DT	0.615715	2.12108e-40	postive
RBMX	EIF3J-DT	0.566846	3.55488e-33	postive
YTHDC1	LINC02035	0.636429	7.33401e-44	postive
RBMX	LINC02035	0.545136	2.46017e-30	postive
METTL3	TMEM147-AS1	0.573369	4.52719e-34	postive
RBMX	TMEM147-AS1	0.517423	5.35378e-27	postive
METTL16	AC012510.1	0.51365	1.44462e-26	postive
YTHDC2	EBLN3P	0.589931	1.95509e-36	postive
YTHDC1	EBLN3P	0.656172	2.04592e-47	postive
METTL14	EBLN3P	0.521662	1.72913e-27	postive
YTHDC1	LINC00342	0.520418	2.41283e-27	postive
HNRNPC	LINC00205	0.526993	4.07977e-28	postive
YTHDF1	LINC00205	0.521027	2.05003e-27	postive
RBM15B	LINC00205	0.540933	8.26351e-30	postive
HNRNPA2B1	LINC00205	0.576077	1.89829e-34	postive
RBMX	LINC00205	0.558976	4.02354e-32	postive
RBMX	AC127024.5	0.508843	5.02687e-26	postive
KIAA1429	UBR5-AS1	0.586982	5.27489e-36	postive
RBM15B	CTBP1-DT	0.530306	1.64164e-28	postive
YTHDC1	CTBP1-DT	0.5535	2.09573e-31	postive
HNRNPA2B1	AL050341.2	0.526771	4.33456e-28	postive
RBMX	AL050341.2	0.529013	2.34493e-28	postive
HNRNPA2B1	AC012467.2	0.513989	1.3221e-26	postive
METTL3	AC074117.1	0.501311	3.4101e-25	postive
HNRNPA2B1	AL355488.1	0.571513	8.17699e-34	postive
RBMX	SNHG20	0.502945	2.26004e-25	postive
IGF2BP1	EGFR-AS1	0.506277	9.70191e-26	postive
RBMX	LINC00665	0.532905	7.98161e-29	postive
HNRNPC	NRAV	0.525897	5.50151e-28	postive
YTHDF1	NRAV	0.500804	3.87253e-25	postive
RBM15B	NRAV	0.50048	4.20011e-25	postive
YTHDC1	NRAV	0.54811	1.03291e-30	postive
RBMX	NRAV	0.560055	2.89571e-32	postive
YTHDC1	AL355102.4	0.514274	1.22681e-26	postive
YTHDF1	NORAD	0.550622	4.92985e-31	postive
YTHDC1	NORAD	0.594225	4.52429e-37	postive
YTHDC1	ZEB1-AS1	0.556724	7.96013e-32	postive
YTHDC1	ANKRD10-IT1	0.642009	7.71374e-45	postive
HNRNPC	AC005288.1	0.529579	2.00634e-28	postive
YTHDF1	AC005288.1	0.505018	1.33691e-25	postive
YTHDC2	AC005288.1	0.594952	3.52405e-37	postive
RBM15B	AC005288.1	0.527695	3.36712e-28	postive
YTHDC1	AC005288.1	0.742167	1.24918e-66	postive
HNRNPA2B1	AC005288.1	0.558661	4.42776e-32	postive
FTO	AC005288.1	0.536076	3.28196e-29	postive
RBMX	AC005288.1	0.584444	1.22909e-35	postive
YTHDC1	AC015849.3	0.510056	3.67663e-26	postive
HNRNPA2B1	PTOV1-AS2	0.510187	3.55399e-26	postive
METTL3	PTOV1-AS2	0.555605	1.11527e-31	postive
HNRNPA2B1	NCK1-DT	0.554035	1.78623e-31	postive
YTHDC2	OIP5-AS1	0.523133	1.16373e-27	postive
YTHDC1	OIP5-AS1	0.533589	6.59453e-29	postive
HNRNPC	HCG18	0.627855	2.13667e-42	postive
YTHDF1	HCG18	0.519164	3.37219e-27	postive
RBM15B	HCG18	0.552725	2.64105e-31	postive
YTHDC1	HCG18	0.601879	3.15334e-38	postive
HNRNPA2B1	HCG18	0.558452	4.71753e-32	postive
METTL3	HCG18	0.509198	4.58828e-26	postive
RBMX	HCG18	0.698662	4.73061e-56	postive
YTHDC1	PSMA3-AS1	0.575882	2.02121e-34	postive
RBMX	PSMA3-AS1	0.509336	4.42712e-26	postive
HNRNPA2B1	SNHG21	0.527344	3.70627e-28	postive
RBMX	ZNF529-AS1	0.507117	7.82739e-26	postive
YTHDC1	NIFK-AS1	0.507335	7.40406e-26	postive
RBMX	NIFK-AS1	0.57686	1.47428e-34	postive
YTHDC1	ASH1L-AS1	0.537236	2.36612e-29	postive
RBMX	ASH1L-AS1	0.572963	5.15339e-34	postive
HNRNPC	SNHG1	0.564401	7.60675e-33	postive
YTHDF1	SNHG1	0.500649	4.02623e-25	postive
HNRNPA2B1	SNHG1	0.526728	4.38629e-28	postive
RBMX	SNHG1	0.589773	2.06233e-36	postive
YTHDC1	AL132989.1	0.578257	9.37288e-35	postive
YTHDC1	AC022150.2	0.530433	1.58495e-28	postive
YTHDC1	LENG8-AS1	0.560318	2.6719e-32	postive
HNRNPA2B1	LENG8-AS1	0.535455	3.90911e-29	postive
METTL3	LENG8-AS1	0.520857	2.14542e-27	postive
RBMX	LENG8-AS1	0.545093	2.49092e-30	postive
YTHDC2	AC021078.1	0.509839	3.88893e-26	postive
