# Supplementary material for: M6A-related lncRNAs predict clinical outcome and regulate the tumor immune microenvironment in hepatocellular carcinoma
Source: BMC Cancer. 2022 Aug 9;22:867. doi: 10.1186/s12885-022-09925-2 (PMC9361634; doi:10.1186/s12885-022-09925-2)
Supplement: Supplementary file 5 — Additional file 5: Supplementary Table 4. 1611 differentially expressed genes (DEGs) between low- and high-risk groups. [file 12885_2022_9925_MOESM5_ESM.xls]

Supplementary Table 4. 1611 differentially expressed genes (DEGs) between low- and high-risk groups.
gene	conMean	treatMean	logFC	pValue	fdr
C6orf141	0.28722907	1.58343647	2.462785312	0.000237708	0.000393716
KIF18A	0.299969088	1.027710587	1.776548301	6.57E-23	7.42E-21
IGF1R	0.238647974	0.842760273	1.820238216	0.000217992	0.000362653
BIRC5	3.654444487	10.44309419	1.514825209	1.09E-21	7.09E-20
ANO9	0.356899703	1.416171737	1.988405622	4.50E-08	1.28E-07
ZNF347	0.194984995	0.466561012	1.258702648	4.41E-09	1.46E-08
ANXA4	13.51136071	27.79494178	1.040649386	9.97E-07	2.31E-06
HBB	18.84953806	7.8302202	-1.267404384	0.015950891	0.020621766
SLC29A4	2.827751865	6.234549206	1.14062972	3.41E-10	1.37E-09
OGFRL1	0.803821264	1.642712687	1.031133526	4.18E-13	2.83E-12
RAB42	0.384127898	1.108517451	1.52897283	2.94E-12	1.71E-11
CENPH	1.371123834	2.807544948	1.033950245	4.16E-19	1.17E-17
ADGRG1	1.865253822	4.784822483	1.359093437	0.000392041	0.000629304
TRIP13	0.789261053	2.868387912	1.861665679	8.51E-23	9.44E-21
LIPH	0.250453252	0.853069661	1.76812221	2.20E-05	4.16E-05
PDP1	0.834828148	1.881169849	1.172078965	6.73E-09	2.17E-08
LOX	1.14032081	2.602363141	1.190382534	2.22E-07	5.68E-07
WDR72	1.700754161	4.249153585	1.321000872	2.31E-06	5.07E-06
EME1	0.43420001	1.204556973	1.472070967	4.40E-21	2.29E-19
OSBPL3	0.730292619	1.582819322	1.115950028	6.64E-14	5.36E-13
ADCY5	0.459918423	1.009566523	1.134286082	0.000612309	0.000959224
GDAP1	0.932908881	1.882467298	1.012816721	1.86E-12	1.13E-11
TUBA3C	0.9740255	4.623072907	2.246820667	5.60E-05	0.000100701
ESRP1	0.674878655	2.682328625	1.99078597	0.002918325	0.004171652
NRSN2	2.802325259	7.466476705	1.413803206	4.65E-11	2.17E-10
SAMD5	0.751477181	1.531811415	1.027437493	0.000150044	0.00025445
ROR1	0.209141334	0.426909431	1.029451816	2.46E-06	5.39E-06
STAC	0.123769598	0.443942792	1.842716797	0.000573508	0.000901967
SLC6A13	2.390171452	1.124589117	-1.087716119	1.20E-09	4.41E-09
CDH16	0.577433641	1.200886263	1.056372453	0.010808602	0.014316847
ZNF43	0.311666191	0.751195763	1.269187266	9.94E-11	4.39E-10
FCGR3B	0.248266443	0.949445035	1.935195207	0.014735111	0.01916246
SMC1B	0.118267235	0.515121148	2.122861329	4.92E-09	1.62E-08
PNMA3	1.089503013	2.360468559	1.11540308	0.002265057	0.003284369
SLC44A3	4.000151564	8.532877908	1.092977741	2.99E-09	1.02E-08
ASF1B	2.428935941	6.552925182	1.431814618	1.54E-19	4.94E-18
TLR10	0.104774961	0.47324186	2.175283703	7.22E-07	1.71E-06
ADH1B	315.7910967	127.4892506	-1.308594887	6.22E-15	6.19E-14
TUBA1C	5.690936871	12.0772127	1.085549453	7.20E-18	1.43E-16
SULT1C4	0.392216679	1.591695175	2.020841279	0.001644136	0.00243179
GJB3	0.140286462	0.641566698	2.193223465	5.91E-05	0.000106043
CENPO	0.750984005	1.847639705	1.298829369	7.58E-27	6.68E-24
PLAU	2.145537435	5.989749105	1.4811565	2.07E-06	4.57E-06
ANLN	1.020298536	3.610848171	1.823346418	2.91E-22	2.43E-20
FLNC	1.799794935	3.963934061	1.139100426	2.22E-07	5.68E-07
CDC42BPG	0.512166265	1.391045363	1.441485333	1.36E-07	3.60E-07
SLC7A10	0.09818952	1.771058575	4.172899065	6.90E-07	1.64E-06
EID3	0.247325161	0.6027291	1.285100702	5.81E-12	3.22E-11
HOPX	0.235977207	0.591200103	1.324999004	3.13E-07	7.80E-07
GAS2L3	0.468035331	1.441874899	1.623256652	2.54E-25	1.05E-22
SIGLEC10	0.457958375	1.054989821	1.203940701	2.28E-07	5.80E-07
TRHDE	0.126207782	0.299364994	1.246104665	2.40E-05	4.52E-05
RASAL1	0.1963385	0.512416049	1.383972564	2.48E-08	7.36E-08
SPIRE1	0.46386374	0.964208421	1.055643954	7.54E-05	0.000133095
SFRP5	0.986903631	14.88480403	3.914787201	0.000865957	0.001329317
CLSPN	0.180529735	0.653151325	1.855180799	5.03E-21	2.53E-19
DRAM1	2.431529165	5.131656386	1.077560675	1.31E-19	4.25E-18
NAP1L3	0.175760632	0.395643759	1.170590035	3.10E-05	5.76E-05
AC005041.1	0.25819305	0.525509965	1.025267955	2.72E-07	6.85E-07
UGT1A5	0.060083567	0.362606308	2.593361666	0.033756465	0.041765724
CDR2L	1.017812529	2.792709254	1.456193528	0.001109118	0.001678219
KCNK5	2.712412478	5.963237582	1.13651923	0.000689877	0.00107197
CDH17	0.088774777	1.423910016	4.003564333	1.00E-05	1.99E-05
CPA6	0.19167809	0.543768371	1.504306798	0.000837194	0.001287406
PKIA	0.086838131	0.435552096	2.326444699	4.82E-11	2.24E-10
TTLL4	1.870434513	4.685908666	1.324955379	2.22E-20	9.41E-19
NDN	2.616148188	6.199221792	1.244642858	0.002216464	0.00321638
SV2A	0.182131108	0.712902147	1.968726708	3.37E-08	9.76E-08
SLC39A4	2.492065973	6.163457204	1.306397552	0.000560672	0.000882936
HJURP	1.16636776	3.659660147	1.649686932	1.25E-22	1.25E-20
KIFC1	2.671336891	7.674363336	1.522485139	2.19E-21	1.25E-19
CST2	0.327857613	0.879492003	1.423601066	0.001099783	0.001665429
PITX1	0.835983861	2.581929789	1.626902774	3.92E-08	1.12E-07
PHLDB1	0.444261649	1.03705037	1.223004458	8.70E-08	2.37E-07
BICD1	0.167247825	0.448981168	1.424667484	2.97E-16	4.07E-15
SKA1	1.047771916	3.024174684	1.529216777	7.05E-19	1.82E-17
CLSTN1	6.465165998	15.07877068	1.221759497	1.52E-13	1.14E-12
SOSTDC1	0.194584778	0.404975924	1.057437285	0.007271729	0.009851202
PTPN13	0.133103712	0.481712803	1.855622465	1.94E-05	3.71E-05
ANKRD1	1.093785552	2.923408678	1.418321615	0.012996744	0.017040978
IQGAP3	1.871072883	3.810626118	1.026162308	4.08E-13	2.77E-12
FAM117B	0.658262539	1.776040041	1.431929106	6.34E-19	1.68E-17
TTC39A	0.678478876	2.190164097	1.690663163	6.56E-12	3.61E-11
CHI3L2	0.148892894	0.45962948	1.626196429	5.09E-05	9.20E-05
MCOLN2	0.170093267	0.410446158	1.270866954	5.57E-05	0.00010026
STMN1	8.398581305	18.37214751	1.129302719	5.07E-20	1.89E-18
RHOF	0.134513591	0.313154672	1.219123455	3.58E-11	1.70E-10
MSI1	1.63077964	3.56944593	1.130138298	0.000801237	0.001234711
SLC7A1	0.653157498	2.079036487	1.670412257	3.09E-14	2.66E-13
FA2H	0.165016081	1.034649264	2.64846326	1.58E-09	5.67E-09
CREB3L1	0.816132357	3.157208166	1.95177434	0.007433009	0.010058349
LHFPL4	0.154023743	0.323362293	1.069998692	0.000675893	0.001051477
MUC20	1.093985384	3.650453812	1.738482363	0.040468146	0.049522697
PLXNA1	1.243221326	2.948270088	1.245785537	1.65E-19	5.21E-18
OLFML2B	1.847951435	5.331659311	1.528657754	5.05E-09	1.66E-08
DYRK2	1.241899479	2.562397721	1.044946016	8.67E-21	4.09E-19
SPACA6	0.198368058	0.510086524	1.362562252	7.34E-05	0.000129759
FGFR1	0.667677191	2.037814808	1.609800287	0.002929886	0.004186367
AHRR	0.116895914	0.349172621	1.578715932	0.000308235	0.000502284
PFKP	1.769777926	7.996391666	2.175780797	1.45E-06	3.28E-06
HMMR	1.533160759	3.398134899	1.148234148	2.12E-14	1.88E-13
MAB21L2	0.430849171	1.762599998	2.032450295	0.024051146	0.030363222
CYP2A7	38.27315028	13.85088957	-1.466354019	9.04E-10	3.37E-09
RIN1	0.441159174	0.921326242	1.062412819	2.52E-06	5.50E-06
MAPK15	0.104939524	0.431583772	2.040082474	0.000343188	0.000555133
KIAA1841	0.367988459	0.761874128	1.049892144	1.47E-22	1.41E-20
B3GALNT1	0.383744416	1.097299533	1.515739732	1.04E-15	1.26E-14
EDIL3	0.706487861	2.082831658	1.559809563	1.62E-05	3.13E-05
ENO2	0.735886727	2.422188114	1.718755294	1.76E-11	8.87E-11
C15orf48	3.234739886	8.059702476	1.317076876	1.44E-08	4.43E-08
INHA	0.615210569	1.487437867	1.273677211	0.003895414	0.005465492
KRT17	0.727106045	3.350248883	2.20403058	0.000230413	0.000382307
VSIG1	0.491649775	1.723957144	1.810021022	1.72E-05	3.32E-05
ARHGEF39	0.506453926	1.225989875	1.275444131	5.03E-21	2.53E-19
EPPK1	0.445946735	1.043482901	1.226463654	4.74E-08	1.34E-07
TGFB1	7.922499587	17.57965363	1.149879061	3.60E-05	6.63E-05
PRELID3A	0.108559234	0.324828266	1.581194733	5.72E-06	1.18E-05
CFHR4	19.65152367	7.049943987	-1.478957475	3.55E-16	4.77E-15
GYS2	17.29124199	8.390181587	-1.043267558	1.06E-10	4.65E-10
TACSTD2	0.986247601	3.772214544	1.935389941	0.005402768	0.007442206
KIF26B	0.141012239	0.625517551	2.149229975	3.78E-06	8.01E-06
C6	66.93551011	32.03384114	-1.063174981	3.84E-14	3.25E-13
GAL3ST4	0.477937642	1.259611942	1.398085037	4.55E-08	1.29E-07
SEL1L3	2.230361774	9.402752591	2.075805417	8.82E-12	4.72E-11
ARNTL2	1.02433787	2.155968228	1.073644261	6.64E-11	3.01E-10
GALNT6	0.226808042	0.501586859	1.145027756	1.59E-09	5.69E-09
GTSF1	1.464380313	3.459805057	1.240400468	2.87E-05	5.36E-05
ZNF506	0.461947923	0.944602159	1.031976613	2.20E-10	9.14E-10
TMEM54	6.751465545	13.64579074	1.01518339	4.52E-08	1.28E-07
ZNF611	0.27064794	0.623917081	1.2049369	7.97E-14	6.32E-13
SPC25	1.049869749	2.766712991	1.397962639	7.39E-22	5.11E-20
PPP1R18	6.131399138	12.29260384	1.003502313	5.71E-13	3.76E-12
ESPL1	0.876966803	1.873872073	1.095428329	1.95E-12	1.17E-11
BARX1	0.196164561	0.683507945	1.800893679	0.005363717	0.007395258
CYP1A2	34.88787413	15.29629359	-1.189543571	2.27E-08	6.79E-08
ARMCX1	1.027602762	2.294217601	1.158719561	2.47E-07	6.25E-07
CPA2	0.072839012	7.771480948	6.737334387	3.07E-06	6.61E-06
E2F3	1.718558821	3.866549654	1.169847508	1.30E-23	1.95E-21
RCC2	7.209593448	17.51244009	1.280390302	2.81E-28	4.13E-25
PGM2L1	0.245115379	0.6394998	1.383482903	1.62E-11	8.24E-11
ANKRD33B	0.127330477	0.442161347	1.795995145	1.32E-05	2.58E-05
WDHD1	0.417988705	1.14061751	1.448279222	1.05E-22	1.10E-20
PPP1R14D	0.730053191	1.691418343	1.212160044	5.42E-07	1.30E-06
ZNF135	0.162727825	0.389945755	1.260812487	4.65E-05	8.44E-05
PRC1	2.150355444	5.435087138	1.337728015	1.11E-20	5.10E-19
RNF227	0.321626398	0.733821489	1.190043332	3.62E-16	4.85E-15
FBXO41	0.136090517	0.409583036	1.589589425	3.47E-11	1.65E-10
DBNDD2	0.208820829	0.516995922	1.307887278	9.77E-10	3.62E-09
HBA1	0.307862659	0.108463159	-1.505081799	0.004490745	0.006253631
POSTN	2.023490194	6.316384464	1.64225313	5.15E-05	9.30E-05
TMEM158	0.329814255	1.731111163	2.391972709	4.36E-05	7.94E-05
HASPIN	0.175165521	0.492824022	1.492353755	2.91E-20	1.16E-18
ITGA4	0.307563755	0.628077355	1.030056756	8.04E-05	0.000141359
TICRR	0.16443921	0.550556667	1.743336713	4.81E-24	9.09E-22
CSGALNACT1	0.85549344	1.884609769	1.139437131	0.010314495	0.013689808
GALNT3	0.146759549	0.810253692	2.464919314	1.12E-08	3.51E-08
ACSS1	1.471982809	3.024967755	1.039158941	3.60E-08	1.04E-07
HGFAC	36.62664824	17.37194809	-1.076134137	8.14E-05	0.000143043
ZNF286A	0.146645615	0.305308512	1.057933878	5.05E-22	3.73E-20
SERPINI1	1.729478383	3.923447702	1.181784989	3.78E-10	1.50E-09
CHGA	0.143592762	4.45283761	4.954670068	0.020374489	0.025992325
COL1A1	31.047377	70.17953555	1.176579011	0.002281515	0.003307872
CLEC11A	3.122871251	6.794421438	1.121477615	0.014150795	0.01844251
OSMR	2.320864189	6.044942525	1.38106652	5.89E-10	2.26E-09
SNRPN	10.89733867	22.17799798	1.025153293	1.82E-08	5.52E-08
TYMS	5.407988999	12.58034266	1.218007096	9.47E-18	1.82E-16
PLEKHB1	0.337594961	2.865257288	3.085299416	1.05E-10	4.59E-10
BHLHE41	0.54817616	1.577032659	1.524501045	1.13E-05	2.23E-05
MCM6	5.149879608	11.46072092	1.154087187	2.24E-20	9.48E-19
MTFR2	0.410976941	1.024390983	1.317637102	3.28E-16	4.42E-15
TLR7	0.160317232	0.367999224	1.198773219	3.74E-06	7.93E-06
PIWIL4	0.201974441	0.811722703	2.00681423	5.94E-06	1.23E-05
GSDMC	0.10507983	0.376002818	1.839257709	1.43E-08	4.39E-08
MAGEA8	0.160647871	0.82441521	2.359469263	8.62E-05	0.000150822
DSC2	0.769027402	1.54532597	1.006804281	6.53E-10	2.49E-09
PMEL	9.028843044	1.225905019	-2.880693926	0.000637215	0.000995761
KCNK9	0.136375408	0.467021755	1.775906245	7.24E-11	3.27E-10
C11orf45	0.169690751	0.372929136	1.13599358	2.57E-09	8.85E-09
SLC6A8	3.481946345	8.574027159	1.300079015	2.13E-05	4.03E-05
CILP2	0.123259785	0.389669453	1.660548662	0.001295339	0.001941319
DGKG	0.138575481	0.288445195	1.05762521	2.04E-08	6.13E-08
PCDHB8	0.146123866	0.323580176	1.146931398	0.012548619	0.01648121
NCF2	2.515143846	5.416605783	1.106748183	2.96E-08	8.68E-08
PMAIP1	0.226518461	0.701029237	1.629845984	1.17E-08	3.64E-08
S100A6	60.35805705	125.7220496	1.058619427	3.00E-07	7.51E-07
CDK1	2.257629271	6.376132806	1.497873081	1.07E-20	4.98E-19
LCAT	23.79013569	10.35099091	-1.200594615	3.85E-12	2.20E-11
KAAG1	0.224859102	0.882752857	1.972988301	5.77E-06	1.19E-05
IQGAP1	2.282629874	5.104130518	1.160968274	6.45E-11	2.93E-10
POF1B	0.38702193	1.86478307	2.268520589	5.22E-10	2.03E-09
ENAH	3.58941311	7.483046015	1.059877672	1.38E-16	2.02E-15
P3H3	0.772373826	1.647389985	1.092810943	0.00643974	0.008776271
MCM2	4.229763539	11.13270073	1.396154707	4.77E-21	2.44E-19
C8orf88	0.260253662	0.686717495	1.399798256	8.08E-07	1.90E-06
BARD1	0.39001667	1.037657109	1.411722092	4.96E-23	5.86E-21
RAVER1	0.962476917	2.109179478	1.131858018	2.03E-10	8.45E-10
RGS4	0.482478219	1.44873622	1.586259218	0.013319882	0.017428351
CCL20	15.75247501	46.11847059	1.549766149	6.00E-11	2.75E-10
ZNF532	0.549207809	1.400728606	1.350753414	1.37E-12	8.48E-12
RAB27B	0.266663218	0.77106319	1.531830253	0.000226521	0.000376229
VLDLR	0.532817692	1.543471115	1.534464591	3.06E-05	5.69E-05
PRAME	0.772120919	5.233931581	2.760996359	5.74E-11	2.64E-10
ISL2	0.109422889	0.321738438	1.555973758	3.94E-06	8.34E-06
CRLF1	0.391015669	1.630292244	2.059832275	0.002768387	0.003968912
GPLD1	9.823079281	3.909649336	-1.329136128	9.19E-10	3.42E-09
ZNF296	0.508255561	1.159091382	1.18936831	5.65E-10	2.17E-09
DRD1	0.513826709	0.128180377	-2.003106468	2.10E-09	7.38E-09
CYP2C9	163.1540063	73.76584507	-1.145209531	9.88E-15	9.43E-14
TMEM132A	0.716609581	4.512990976	2.654824656	4.05E-11	1.91E-10
GNMT	98.52885397	42.61513135	-1.209180498	3.76E-12	2.16E-11
TUBB2B	0.840519947	1.905709316	1.180974115	3.41E-05	6.31E-05
CACNB3	0.305526294	0.659886217	1.11092074	2.73E-05	5.11E-05
PEBP4	1.655897464	0.216011089	-2.93843606	3.39E-05	6.27E-05
UNC5A	0.103443022	0.43961993	2.087420469	0.005366094	0.00739725
GCNT3	0.381640119	2.259801724	2.565911452	4.21E-16	5.52E-15
RAD51AP1	0.995648718	2.536703735	1.349246305	1.58E-19	5.05E-18
HK2	1.093687745	2.738203822	1.324028942	8.70E-09	2.76E-08
CXCL3	0.161813531	0.557594451	1.784883949	1.29E-10	5.56E-10
RCAN3	0.682649867	1.467409684	1.104054	2.52E-16	3.50E-15
GPX7	2.861309263	5.831431539	1.027174651	3.31E-07	8.23E-07
OLFML3	2.551184957	6.315699777	1.307775097	0.000743626	0.001150618
COMP	0.618836827	1.678598857	1.439626544	0.009712978	0.012938235
CLIC1	64.32198034	132.9787132	1.047811593	2.00E-21	1.17E-19
YBX3	2.363486533	5.314802109	1.169099331	2.19E-07	5.59E-07
UBASH3B	0.205399698	0.69966376	1.76822771	5.04E-11	2.34E-10
IGFBPL1	0.258836314	0.903379703	1.803292462	0.000137678	0.000234534
NUF2	1.038662677	3.440241754	1.72778276	5.80E-22	4.21E-20
TRAIP	0.756231109	1.822912575	1.26934627	5.61E-20	2.05E-18
SAA2-SAA4	59.86378522	22.2632208	-1.427021183	0.001226779	0.001842748
ITGB8	0.097353353	0.388060045	1.994977326	0.000132254	0.000225672
EPCAM	10.81458642	30.84095848	1.511869109	2.23E-05	4.21E-05
FNDC5	15.5496323	4.931634824	-1.656742585	4.95E-10	1.93E-09
DUOXA2	0.831487053	4.466974857	2.42553243	0.000337036	0.000546252
GABRB3	0.26315907	0.62141099	1.239612638	7.05E-05	0.000125005
MST1R	0.370497036	0.917961909	1.308972288	5.37E-05	9.68E-05
KRT81	0.228938329	0.580121564	1.341396227	0.005525685	0.007601916
TMEM237	0.646805346	1.378935051	1.092150998	1.18E-21	7.56E-20
SPHK1	2.18456445	8.418856175	1.946278566	4.25E-16	5.57E-15
SMPDL3B	0.377299107	1.169146273	1.631674848	6.22E-11	2.84E-10
PARPBP	0.452049775	1.128402494	1.319728218	1.20E-21	7.61E-20
CACNB1	0.126926477	0.277423219	1.128095495	3.40E-11	1.62E-10
C11orf49	0.970920056	1.98154174	1.029198941	2.29E-13	1.64E-12
COL4A5	0.662537065	1.448897693	1.128882658	8.55E-06	1.72E-05
TGFB2	0.402631768	1.592202487	1.98349091	2.94E-06	6.37E-06
ZNF711	0.195649795	0.715650999	1.870982601	1.04E-13	8.06E-13
KCNJ16	0.139914173	0.867143167	2.631728097	1.12E-07	3.00E-07
GLDN	0.354743013	1.165931948	1.716637409	1.03E-07	2.77E-07
ARL4C	3.584445592	8.729842697	1.284205664	9.52E-09	3.00E-08
CDC6	1.489607407	4.380200914	1.556064894	2.16E-22	1.94E-20
ZNF285	0.133071889	0.274742675	1.045875174	1.41E-07	3.72E-07
PTPRE	0.453926388	1.029276353	1.181100124	1.09E-07	2.93E-07
GPRIN2	0.076063068	0.72477228	3.252259739	4.93E-06	1.03E-05
ASAP1	2.069877878	4.598776261	1.151704358	6.94E-18	1.38E-16
MMP9	5.063664175	13.64898488	1.430540024	4.20E-08	1.20E-07
GUCY1A1	0.746710352	1.713096614	1.197985881	4.04E-05	7.40E-05
TREH	1.839028451	0.872722888	-1.075348261	0.000857945	0.001317782
FYB1	0.950326848	1.967283651	1.049709294	0.00012341	0.000211345
SOGA1	0.780991203	1.785875909	1.193253637	5.11E-19	1.39E-17
CXCL6	2.134425227	7.364323946	1.786705467	1.68E-05	3.24E-05
ERCC6L	0.195242498	0.625767624	1.680359905	2.22E-23	2.93E-21
FAM171B	0.196904619	0.504973694	1.358711281	6.05E-06	1.25E-05
G6PD	4.742847708	22.30956226	2.233836757	4.35E-26	2.30E-23
CYP8B1	102.5865172	37.10292079	-1.467236464	1.34E-13	1.01E-12
TREM2	3.125019401	7.629049318	1.287638143	6.05E-10	2.32E-09
CENPI	0.289410581	0.847410035	1.549942547	5.75E-21	2.82E-19
DEGS2	0.202273353	0.780615257	1.948305387	0.040468087	0.049522697
KRT23	7.802770412	19.59858378	1.328691051	0.000745908	0.001154013
FCGBP	0.322645555	2.087590363	2.693816593	1.40E-13	1.06E-12
MFSD10	5.054158546	12.65422176	1.324075957	1.81E-15	2.06E-14
ADAM23	0.352409694	1.026632639	1.542594517	0.000270605	0.000445081
KRT19	2.742968376	23.10038816	3.074107199	2.42E-05	4.56E-05
GULP1	0.13224163	0.576660457	2.12454568	4.68E-10	1.83E-09
AGPAT4	0.352411225	0.791643834	1.16759162	3.57E-09	1.20E-08
SOX9	4.732141296	15.24140199	1.687430559	2.40E-13	1.71E-12
TMEM200A	0.153737628	0.317310297	1.045424028	2.74E-07	6.89E-07
RAB3D	1.04684836	2.346032284	1.16417039	7.38E-06	1.50E-05
MUC1	0.497397567	3.099018048	2.6393398	4.19E-07	1.03E-06
BACE2	1.74226615	6.536333942	1.907516665	9.37E-06	1.87E-05
KLF7	0.569084406	1.157279381	1.024022637	1.33E-07	3.52E-07
MAMLD1	0.912787326	1.868807535	1.033767331	0.003056604	0.004354713
HACD1	0.154581726	0.648897284	2.069620346	2.77E-05	5.18E-05
OSBPL7	0.380567751	0.853887645	1.165892937	1.24E-08	3.84E-08
SLC5A1	0.138408494	0.860737023	2.63664004	0.000325791	0.000529064
ZNF737	0.223221001	0.595338047	1.415236333	2.43E-10	1.00E-09
AFP	69.12271918	362.002125	2.388766289	8.83E-05	0.000154319
KIF2C	1.314443974	5.005835584	1.929158256	9.74E-26	4.77E-23
TCF19	3.585948158	7.914114176	1.142073248	2.97E-16	4.07E-15
CYP26B1	0.249475842	1.182854074	2.245300077	4.90E-05	8.86E-05
GSTCD	0.511681781	1.04379565	1.028520523	3.25E-16	4.39E-15
KIF2A	1.143484463	2.335136039	1.030069837	2.85E-22	2.41E-20
KLHL30	0.115179409	0.424195602	1.880846832	0.009996387	0.013291634
WNT7B	0.093430632	0.783958456	3.068809676	1.10E-06	2.54E-06
BIRC7	0.132762652	1.064728189	3.003563917	7.52E-06	1.53E-05
DBN1	2.760189044	9.413947928	1.770032793	8.31E-11	3.71E-10
LAMB1	6.03840956	15.66439489	1.375248522	6.53E-13	4.25E-12
ZNF185	0.548922268	1.141287944	1.055989053	4.95E-10	1.93E-09
CCDC183	0.314831378	0.714443116	1.182239811	2.33E-10	9.63E-10
FER1L6	0.200818873	0.682558852	1.765058582	6.99E-06	1.43E-05
NQO1	37.05621692	79.36031313	1.098702114	0.012960254	0.01699482
FABP6	0.050546134	0.90254998	4.158334163	4.52E-12	2.55E-11
UPP2	5.361783266	1.940004124	-1.466653184	3.31E-08	9.60E-08
TMC4	2.638546737	10.84789162	2.039599227	0.005457239	0.007511662
PNMA1	3.091975523	7.599636181	1.297401455	6.40E-19	1.68E-17
IFFO2	1.354491641	2.972557302	1.133953131	5.51E-17	8.81E-16
FCN3	5.888057692	2.415727917	-1.285333834	0.00337194	0.004772581
LRP12	0.240025869	0.810229956	1.755141523	4.26E-15	4.42E-14
ARMCX2	0.602905281	1.426924684	1.242905918	0.000551731	0.000869477
WFDC2	2.817007783	7.469932385	1.406931634	0.000113489	0.000195215
MFAP2	0.413515985	1.837305252	2.151576332	1.48E-07	3.89E-07
FOLR1	0.286056661	1.957798431	2.774859393	5.89E-10	2.26E-09
BEST1	0.160861858	0.359449825	1.159968113	2.87E-12	1.67E-11
CORO2B	0.256925477	0.630227011	1.294521631	2.87E-06	6.22E-06
TBC1D30	0.286863502	0.762001764	1.409429912	2.00E-14	1.78E-13
FAM171A2	0.214873652	0.705559142	1.715278432	3.60E-11	1.71E-10
C6orf132	0.235207396	1.056052458	2.16667617	3.08E-05	5.72E-05
APOF	48.48033952	21.75451792	-1.156084755	7.80E-10	2.93E-09
DEPDC1	0.481905355	1.534821861	1.671249481	3.46E-20	1.35E-18
GGT6	0.380682201	0.95301318	1.323909049	0.001845182	0.002708837
RHOH	0.238906422	0.495797155	1.05330436	0.000346345	0.000560034
CCDC9B	0.87911847	1.955014313	1.153049668	0.001015426	0.001544233
SPP1	161.3777214	535.0433069	1.729214244	1.34E-11	6.94E-11
KIF15	0.363573563	1.259552406	1.792591945	3.14E-22	2.59E-20
PRTFDC1	0.836151282	1.917708073	1.197547228	2.92E-10	1.19E-09
CLIP2	1.949764683	4.047773496	1.053828547	1.66E-08	5.08E-08
COCH	0.952484235	2.401032498	1.333887811	1.07E-05	2.12E-05
SLC6A12	11.81893206	5.845366761	-1.015734228	2.04E-11	1.02E-10
IL1B	0.254426477	0.585332033	1.202006421	3.43E-09	1.16E-08
S100B	0.348851404	0.885033282	1.343119069	2.30E-05	4.35E-05
KCNMB4	0.250890169	0.631303534	1.331277888	4.14E-05	7.57E-05
TSPAN15	3.822439913	11.74977532	1.620067441	3.09E-08	9.02E-08
SEMA6A	0.679361071	2.893534277	2.090582278	3.62E-09	1.21E-08
NUP210	4.915583462	10.28885605	1.065648012	3.29E-21	1.78E-19
GREM1	0.225456422	0.506742916	1.168405408	0.019110097	0.024450118
ZNF415	0.178609297	0.528388812	1.56479274	3.74E-06	7.93E-06
PRR15L	2.788148413	8.613503938	1.627292881	3.52E-07	8.72E-07
GRAMD1A	5.529743302	11.18943392	1.016852636	1.10E-12	6.91E-12
TMPRSS3	1.173981132	2.526170543	1.105542818	0.000129541	0.000221248
SLAMF7	1.024093919	2.148156338	1.068750964	0.005623425	0.007727531
HMGA1	22.42925572	53.91009798	1.265173784	2.21E-18	4.96E-17
FMNL2	1.285506454	3.132738823	1.285087644	2.22E-09	7.75E-09
IMPDH1	2.222131828	5.667771568	1.350837207	5.48E-13	3.63E-12
GLS	2.69232428	5.6158202	1.060644558	3.76E-12	2.16E-11
APOC3	5424.595815	2637.830969	-1.040163526	5.98E-19	1.60E-17
C7orf31	0.505821279	1.099461971	1.12009807	7.93E-12	4.28E-11
LAMC2	0.279769245	2.605279883	3.219129086	0.00044694	0.000712776
CEP19	0.358393686	0.724554925	1.015549835	5.59E-15	5.63E-14
TNFRSF11B	1.723398985	4.826459827	1.485708632	1.37E-05	2.69E-05
MMP1	0.394405277	1.751463722	2.150810346	1.72E-08	5.25E-08
IL11	0.036473991	1.019829284	4.805315785	8.47E-06	1.70E-05
ABCB4	22.18620923	10.19504706	-1.121794752	6.55E-15	6.49E-14
ODF2L	0.260490184	0.56055433	1.105625198	2.20E-05	4.16E-05
CASP2	1.437203615	3.056835012	1.088774218	3.27E-24	6.85E-22
GLUD2	2.651472001	5.685444111	1.100479534	8.75E-05	0.000153038
MAL2	14.54205565	30.62306773	1.074387594	7.64E-12	4.14E-11
POLQ	0.169926765	0.531852169	1.646112193	9.99E-23	1.07E-20
ERP27	0.332323109	1.962099126	2.561739406	1.32E-08	4.08E-08
PLEKHG2	1.143124011	2.311733094	1.015992916	3.88E-17	6.46E-16
MEP1A	1.56098396	5.31866826	1.768609342	1.00E-08	3.16E-08
BSPRY	0.966366829	2.446364859	1.339996748	3.08E-05	5.72E-05
TM4SF20	1.890623776	8.149144147	2.107786247	8.78E-05	0.000153414
TPPP3	1.730491631	3.510699017	1.02057635	0.001434893	0.00213979
SYT8	0.643726085	2.444057643	1.924759476	6.26E-08	1.74E-07
RFX3	0.212822172	0.448776238	1.076347831	1.95E-15	2.19E-14
CHD3	2.058709331	4.801662336	1.221793803	9.77E-10	3.62E-09
MMS22L	0.138236114	0.315074777	1.188559702	9.75E-18	1.87E-16
ARHGAP22	0.187094617	0.378214725	1.015437486	2.01E-08	6.06E-08
CENPW	5.139449907	11.34138029	1.141910376	1.84E-13	1.35E-12
TNFAIP6	0.16323639	1.164960953	2.835246983	4.32E-09	1.43E-08
ZNF714	0.103279994	0.31863593	1.625348139	2.29E-12	1.36E-11
SRSF12	0.137736814	0.379883751	1.463643789	1.70E-14	1.54E-13
SBSN	0.03822519	0.365897371	3.258843461	4.22E-06	8.90E-06
MCM4	4.695855565	10.48917301	1.159440997	8.98E-20	3.05E-18
UBE2T	5.540372825	12.52613463	1.176886323	7.84E-18	1.54E-16
PLXDC1	0.54085365	1.247048747	1.20520769	6.05E-10	2.32E-09
CDH11	0.302773154	1.057834654	1.804804947	1.46E-06	3.32E-06
EPHB6	0.816847783	2.223199305	1.444498121	8.22E-05	0.000144226
STX1A	0.415347916	0.910245961	1.131936116	2.25E-18	5.04E-17
DIRAS2	0.163822174	0.434307827	1.40658731	9.11E-07	2.13E-06
ACSM2A	30.47078432	15.09220925	-1.013622628	6.49E-18	1.30E-16
SCTR	0.33216105	5.592025332	4.073416081	5.59E-06	1.16E-05
FMO1	0.939376847	2.356187847	1.326678623	3.01E-08	8.83E-08
CCDC177	0.435587749	0.197550271	-1.140743558	0.000110029	0.000189758
TUB	0.299729925	0.601405481	1.004674886	1.95E-06	4.32E-06
NPNT	1.685312829	5.324443991	1.659614468	0.003515935	0.004962568
CNTRL	0.69600502	1.432552711	1.041418607	1.27E-15	1.50E-14
SLC44A4	0.366020867	0.744749525	1.0248294	1.84E-06	4.09E-06
E2F2	0.299698718	0.824009743	1.459148482	5.51E-21	2.73E-19
MDFI	0.686820657	2.40062867	1.805406928	0.000373125	0.000600618
KIF20B	0.556874296	1.255337399	1.172651565	5.29E-21	2.64E-19
A4GNT	0.038362457	0.509546294	3.731446206	4.60E-11	2.15E-10
MT2A	516.2273673	206.483715	-1.321978623	3.21E-05	5.95E-05
PPP1R14C	0.056011981	1.060444815	4.242790279	3.84E-05	7.05E-05
PCK1	133.7292351	63.60331054	-1.072141128	6.81E-14	5.48E-13
P3H4	2.429876922	5.674407589	1.223586542	5.92E-14	4.81E-13
AHSP	0.422500886	0.040207269	-3.393426116	0.0317931	0.039458441
EGF	0.122585137	0.381224802	1.636857919	5.73E-06	1.18E-05
MARCKSL1	27.6334139	58.74086276	1.087950648	7.64E-12	4.14E-11
MAD2L1	0.88840868	2.265617554	1.350608954	8.74E-22	5.95E-20
LRCOL1	4.14114718	1.952949389	-1.084375916	1.21E-06	2.77E-06
RASSF6	0.244153592	0.508257487	1.05777056	8.55E-06	1.72E-05
RAB36	0.124290239	0.541579661	2.12346056	2.74E-05	5.13E-05
RNF186	0.135880056	0.325615698	1.26083654	9.03E-05	0.000157496
SEMA4A	0.372222	0.816009077	1.132421872	3.92E-09	1.31E-08
TNC	1.395426941	4.200597363	1.589887914	0.00475489	0.006604069
HTR3A	0.030791827	0.834646092	4.760545229	1.81E-09	6.43E-09
CYP2A6	396.940908	170.673731	-1.217683226	1.87E-12	1.13E-11
PLEKHB2	3.78342356	7.762428453	1.036815768	1.89E-18	4.35E-17
UGT2B10	129.0101312	59.65679327	-1.11272603	2.19E-12	1.31E-11
BCL11B	0.160785015	0.351218032	1.127233966	5.72E-05	0.000102723
BUB1B	0.714418815	2.552387827	1.837005577	3.02E-25	1.14E-22
SLC1A5	3.304830192	14.32713997	2.116102593	2.32E-18	5.17E-17
SOBP	0.757226635	1.535187947	1.019618226	0.000108524	0.000187284
TMEM61	0.195867873	0.667536996	1.768967011	5.93E-09	1.93E-08
GPC4	0.996105501	2.675909579	1.42565891	1.01E-05	2.02E-05
CDC25A	0.556679245	1.693802968	1.605347863	1.32E-21	8.24E-20
LPCAT4	0.866239058	2.368539623	1.451160678	3.81E-17	6.37E-16
FABP5	1.94211368	4.962648777	1.353482704	1.19E-08	3.71E-08
DLGAP5	0.916605375	2.858388947	1.64082959	1.09E-21	7.09E-20
SPDL1	0.958166776	2.076334268	1.115690027	1.65E-22	1.55E-20
PLA2G7	2.12538214	6.140727134	1.530687239	3.94E-06	8.33E-06
PHF19	1.210363318	2.762351352	1.190456662	7.36E-21	3.55E-19
FAM133A	0.66287058	1.661655547	1.325822221	1.92E-05	3.66E-05
NXPE3	0.236753983	0.633012297	1.418844827	6.88E-08	1.90E-07
SPINDOC	1.994000856	4.674766194	1.229228182	4.00E-21	2.11E-19
PDGFRA	0.906360983	1.845089432	1.025533084	0.037789299	0.046481294
PDCD1	0.661244514	1.593803898	1.269218378	0.000561781	0.000884577
FOXO6	0.322664601	0.78450026	1.281738615	4.11E-07	1.01E-06
PBX1	0.394342025	0.858035446	1.12158978	7.11E-05	0.000125961
PIGS	2.382842379	5.016372636	1.073960998	2.22E-19	6.72E-18
RTKN2	0.099761342	0.315238521	1.659891066	6.52E-19	1.71E-17
VIPR1	0.569952658	0.247086405	-1.205826458	1.84E-10	7.72E-10
SPESP1	0.496813789	1.045928285	1.074006813	0.002301116	0.003335191
ASCL2	0.218173777	0.677970287	1.635744334	2.74E-06	5.95E-06
PRKX	0.772608046	1.723897928	1.157865748	6.61E-05	0.000117566
TDRD9	0.059056271	0.382965147	2.697050923	5.97E-05	0.000106976
ADAP1	0.599547398	1.213492564	1.01721955	0.000258365	0.000425796
CYP4A22	27.21434188	12.6173728	-1.108955606	2.96E-13	2.08E-12
MLF1	0.189259593	0.637354871	1.751730446	1.68E-06	3.78E-06
OTULINL	0.496069295	1.045811268	1.076008953	2.70E-08	7.95E-08
PLEKHS1	0.044242268	0.46134391	3.382345351	8.66E-10	3.24E-09
FAM178B	0.171145043	0.5231279	1.611944207	1.21E-06	2.78E-06
RBP2	0.545175168	2.483945931	2.187842015	6.32E-06	1.30E-05
ARL14	0.392916381	3.352613267	3.092991853	4.09E-08	1.17E-07
TTYH3	8.599630029	17.64740868	1.037109857	2.11E-13	1.52E-12
MCM3	13.66023091	28.38748352	1.055273092	3.68E-22	2.93E-20
SLC4A7	0.454876848	1.022834885	1.169025358	1.49E-14	1.37E-13
HSD17B6	227.2675658	112.9205698	-1.009083493	1.20E-16	1.77E-15
KIF11	1.001826102	2.946127048	1.556187541	2.02E-24	4.69E-22
CREB5	0.198266081	0.446056968	1.169790088	2.64E-06	5.75E-06
WDR62	0.416487949	1.183443963	1.506644738	1.71E-21	1.02E-19
CHST4	0.477717275	2.640968504	2.466838143	2.43E-06	5.33E-06
TREM1	0.109717934	0.581731777	2.406554748	4.83E-09	1.59E-08
AC010616.1	0.131977075	0.649768297	2.29963801	6.49E-05	0.000115713
ATP13A2	2.450323939	4.915624977	1.004402364	1.20E-17	2.24E-16
ASNS	1.345801574	3.542951681	1.396486077	2.71E-09	9.29E-09
LPAR1	0.270015592	0.803516081	1.573284179	0.013279105	0.01738411
TPBG	0.207402968	0.788661613	1.926969883	2.49E-08	7.37E-08
PEG10	20.2550354	43.92893268	1.116890841	2.20E-07	5.62E-07
PLCD4	0.256656079	0.640425054	1.319193314	1.45E-16	2.12E-15
C12orf49	1.470921334	4.021869883	1.451146315	1.54E-27	1.70E-24
RSPO2	0.335255179	0.112246167	-1.578593434	0.039269649	0.048185453
MEX3A	0.515966059	1.927947725	1.901717863	6.94E-18	1.38E-16
PF4V1	0.504819679	1.369602656	1.439917348	0.007067001	0.009594509
FAM183A	0.195921253	0.561137719	1.518080987	3.44E-07	8.53E-07
C3orf80	0.134617125	0.469238324	1.801458903	5.90E-13	3.88E-12
CSF1	4.197320258	8.643261642	1.042107288	7.04E-10	2.67E-09
CD300LG	0.343503374	0.155357211	-1.144735064	4.68E-14	3.89E-13
NTS	18.81952221	42.1970998	1.164913845	3.29E-05	6.09E-05
TRIM59	0.153253315	0.477505895	1.639600268	3.14E-23	3.92E-21
B4GALNT4	0.445835336	1.631480916	1.871599241	0.001179296	0.001775865
KCNH3	0.104576922	0.431814228	2.045846263	2.54E-07	6.43E-07
GDF10	0.202121313	0.622188392	1.622130026	8.93E-08	2.43E-07
MARCKS	13.69808981	29.81601148	1.122112555	1.03E-16	1.55E-15
INPP5J	0.134584107	0.440040469	1.709128152	1.83E-14	1.64E-13
RGSL1	0.411832452	0.157334589	-1.388221647	1.70E-08	5.18E-08
ZNF273	0.140291127	0.284144614	1.018201603	1.43E-16	2.09E-15
FOXJ1	0.286463243	2.280655732	2.993026749	8.91E-11	3.96E-10
UNC5CL	5.761247009	12.08029867	1.068203106	4.78E-08	1.35E-07
LRRC1	1.299836006	3.41405602	1.393157114	1.61E-19	5.13E-18
DBF4	0.885712279	1.782875321	1.009295792	4.64E-22	3.49E-20
GLRB	0.509880547	1.138774266	1.159250593	2.06E-06	4.55E-06
RNF144A	0.64881565	1.565890648	1.271102944	1.94E-11	9.69E-11
S100A2	0.363793244	0.855558606	1.23374793	6.70E-07	1.59E-06
PLAGL2	1.28065963	2.641027327	1.044212137	4.84E-17	7.81E-16
ITGB6	0.076141596	0.356202001	2.225938904	1.34E-07	3.56E-07
DNAAF1	0.317963608	0.141969945	-1.163276108	0.003359906	0.004758494
APLP1	0.500052119	2.430853641	2.281312658	4.72E-07	1.15E-06
ZC2HC1A	0.380886213	0.95528925	1.326577562	5.23E-14	4.28E-13
CTTNBP2NL	0.828807797	1.772572624	1.096735257	1.51E-13	1.13E-12
QSOX1	8.050516624	16.15388525	1.004727923	0.000508983	0.000806632
CDH6	0.376519029	1.603717576	2.090625412	1.18E-06	2.70E-06
ADGRE2	0.134090067	0.288513972	1.105438817	1.06E-05	2.10E-05
MLLT11	1.11828071	2.420083435	1.113774409	9.75E-05	0.000169259
COL11A1	0.093908994	1.090109791	3.537066291	2.70E-07	6.79E-07
CTSV	0.304177449	2.257503978	2.891743426	7.28E-14	5.83E-13
GNAZ	2.246690165	4.536080666	1.013645116	5.06E-14	4.16E-13
UCK2	3.293597651	6.641474241	1.011839194	1.14E-24	3.15E-22
ZNF107	0.331176274	0.782595907	1.240668247	3.60E-18	7.64E-17
POMK	0.175410494	0.397822146	1.181388529	2.24E-09	7.82E-09
LARP6	0.456008736	1.40033576	1.618639415	8.24E-08	2.25E-07
ANKRD13B	0.416268348	0.906312401	1.122494561	5.91E-09	1.92E-08
LRIG3	1.638000856	3.63146482	1.148615493	1.80E-10	7.58E-10
SRC	3.495187978	7.023106019	1.006739166	8.51E-14	6.73E-13
SRGAP1	0.158440564	0.358199979	1.176823508	5.50E-08	1.54E-07
GLI1	0.175010514	0.48235277	1.462647058	9.30E-12	4.96E-11
PLXNA3	0.867848503	1.942449834	1.162362215	3.11E-13	2.16E-12
GPR27	0.216623668	0.485641795	1.16470171	0.001126906	0.001703379
BPIFA2	0.208140385	0.470878574	1.177798166	5.44E-06	1.13E-05
PTPRC	1.41484694	2.843240199	1.006889996	0.001980123	0.002892158
RARRES1	3.5529383	7.247235228	1.028418086	0.001665624	0.002462195
SEMA3E	0.05740894	0.58552085	3.350373224	6.08E-10	2.33E-09
RIPPLY3	0.205741137	0.542101059	1.39773154	0.000202626	0.000338324
ESCO2	0.1817695	0.468906142	1.367189036	5.27E-16	6.77E-15
FIBIN	0.846110865	2.048659235	1.275761418	0.001786466	0.00262776
TFEC	0.159076174	0.33670907	1.081784816	5.11E-06	1.06E-05
SEC14L2	35.65036197	14.4974006	-1.298122479	8.21E-16	1.02E-14
PRR36	0.276321499	0.768356642	1.475428298	3.33E-08	9.66E-08
SLC25A36	0.394948464	0.876563484	1.150194169	0.000138982	0.000236511
VCX3A	0.083000493	0.929134638	3.484695858	0.000171637	0.000288698
MAML2	0.504496766	1.041213301	1.045348721	6.43E-07	1.53E-06
SLC16A11	16.44438156	7.03890223	-1.2241724	8.29E-05	0.000145477
TES	3.680687286	7.522762329	1.031287329	1.55E-14	1.42E-13
SSBP2	0.296242575	0.609125215	1.039959834	0.000112952	0.000194342
SLC27A5	72.97511036	26.10888924	-1.482863406	1.60E-21	9.73E-20
NLRP2	0.061440146	0.607949758	3.306698555	1.75E-05	3.36E-05
HPR	249.3147477	115.6671055	-1.107989589	1.41E-13	1.07E-12
SAA2	223.6060391	88.18205279	-1.342402185	0.006129474	0.008380224
KLC3	0.104056767	0.390602463	1.908330253	1.99E-07	5.13E-07
FJX1	1.064284025	2.519223592	1.24309596	0.000726247	0.001125044
CYP1B1	3.62859979	8.427446545	1.215682625	0.002323056	0.003364409
DSCC1	1.037878036	2.171327112	1.064940166	3.37E-18	7.15E-17
HAVCR1	0.14941708	1.605736825	3.425818481	3.16E-11	1.52E-10
TMEM130	0.060994993	1.045601184	4.099498052	0.011258661	0.01488166
NANOS1	0.248304884	0.650249544	1.388880846	1.10E-09	4.06E-09
LINGO4	0.702501896	0.33139781	-1.083938051	8.48E-09	2.70E-08
C18orf54	0.136353837	0.423975434	1.636625371	2.04E-20	8.76E-19
OSBP2	0.472352406	1.022220229	1.113770535	2.74E-12	1.60E-11
MOGAT2	9.015478576	3.827851733	-1.235869128	3.43E-10	1.38E-09
GIPR	0.117625535	0.54123235	2.202046792	9.75E-07	2.27E-06
TNFSF9	0.324972657	0.657677789	1.017062612	7.24E-05	0.000128104
PIF1	0.359047459	0.997273	1.47381394	1.10E-19	3.64E-18
MTCL1	0.228855153	0.938098234	2.035304228	1.76E-13	1.30E-12
CTBP2	0.461614397	1.299413476	1.493100447	0.005086581	0.007031498
HPDL	0.160873747	0.543969413	1.757596623	3.49E-12	2.01E-11
CCNF	0.875000219	2.103042795	1.265122925	7.51E-21	3.60E-19
PKP3	0.227923	1.575625708	2.78930644	2.52E-10	1.04E-09
ZNF439	0.137520941	0.319214285	1.214873898	9.27E-06	1.86E-05
TUSC3	1.224999983	3.597930618	1.554385637	1.02E-06	2.36E-06
TMEM163	0.414984246	0.91144288	1.135095678	0.000442126	0.000705842
OVOL2	0.062513211	0.477441869	2.933092085	1.08E-05	2.15E-05
NSD2	1.191804852	2.585287848	1.117176894	4.09E-22	3.18E-20
LIN28B	0.128332019	0.754122438	2.554917611	1.50E-07	3.95E-07
MAP7D2	0.509355824	1.483635667	1.54239111	2.78E-06	6.02E-06
CAPG	8.578986675	17.51466888	1.029684558	1.82E-08	5.52E-08
FOXM1	2.008330429	6.054563681	1.592026342	4.19E-20	1.60E-18
RAP1GAP2	0.323310486	1.098105237	1.764024117	5.37E-08	1.51E-07
RNF24	0.704359081	1.610498142	1.193123992	5.75E-19	1.55E-17
IGDCC3	0.111839274	0.397338444	1.82894149	0.001463798	0.002180433
CENPU	2.412260466	4.847529769	1.006864066	1.77E-16	2.53E-15
SPIN4	0.418770254	0.934300515	1.157727694	9.46E-15	9.06E-14
SLC1A7	1.16120606	3.20630261	1.465286587	0.003503725	0.004946919
TMEM65	1.318797339	3.039388132	1.204558038	5.52E-18	1.13E-16
ARMC9	0.217727148	0.488566885	1.166034772	1.64E-14	1.50E-13
HS3ST1	0.158130256	0.396966652	1.327904385	0.000637215	0.000995761
CCNB2	2.098001717	5.981202174	1.511419625	3.92E-21	2.08E-19
CTSC	4.855085424	10.03382263	1.047302755	1.27E-12	7.88E-12
HAGHL	0.319374872	0.71150099	1.155614955	3.00E-06	6.47E-06
KIF3C	0.309948236	1.219480863	1.976167919	3.43E-10	1.38E-09
RANBP3L	0.708370261	0.22720687	-1.640497188	7.86E-07	1.85E-06
NRCAM	1.043127761	2.118809317	1.022337889	2.72E-09	9.32E-09
PLBD1	1.407878849	5.565582302	1.983009445	4.62E-11	2.16E-10
HTRA3	1.419236994	4.006385308	1.497185656	4.59E-05	8.33E-05
MCTP2	0.159781355	0.361906777	1.17951906	0.003768405	0.005296288
CDCP1	0.305058163	1.380277501	2.177802103	2.59E-09	8.90E-09
INCENP	1.444032886	3.008271369	1.058831116	4.63E-17	7.53E-16
GAREM2	0.275124785	0.711715481	1.371214506	4.79E-11	2.23E-10
PAPLN	0.943781648	3.410012183	1.853251871	1.58E-10	6.73E-10
VAV3	0.395879931	1.225665626	1.630430613	5.11E-06	1.06E-05
IGF2BP3	0.157671163	0.87369985	2.47021892	1.98E-14	1.77E-13
IGSF1	0.892071621	2.004688775	1.168146829	5.17E-08	1.46E-07
PPP1R1B	0.14909923	1.211901446	3.022927665	0.001744869	0.002572145
AFAP1	0.626718918	1.32286034	1.077770311	1.34E-05	2.62E-05
TRNP1	6.249035622	16.1579151	1.370535586	8.56E-12	4.60E-11
STK17B	1.052776704	2.111064736	1.003771349	1.36E-09	4.92E-09
COL16A1	0.749657484	1.747442168	1.220941221	0.000210664	0.000350947
IFT57	1.418911131	2.958825055	1.060240164	6.22E-12	3.43E-11
ZNF430	0.197625071	0.439355857	1.152623947	1.41E-10	6.05E-10
TLR8	0.203034028	0.415229876	1.032188711	0.007627683	0.010300709
DNMT1	2.808066892	5.976559666	1.089737951	8.08E-19	2.06E-17
S100A3	0.338877461	0.993175077	1.551284371	5.93E-06	1.22E-05
FAR1	0.568427146	1.223555958	1.106032725	1.46E-06	3.32E-06
FGD6	0.777895931	1.943802716	1.321232737	1.77E-14	1.60E-13
PYCR1	3.817940655	11.92180831	1.642736499	5.81E-12	3.22E-11
LTB	4.927634939	12.7606913	1.372739204	2.99E-05	5.56E-05
SOX12	4.075665751	8.201993635	1.008938884	1.15E-14	1.08E-13
CYP2E1	380.2887438	160.548761	-1.244083706	9.56E-06	1.91E-05
INS-IGF2	0.40175253	0.046711456	-3.104458784	3.63E-06	7.72E-06
ARNT2	0.293366098	1.294733741	2.141881376	4.21E-10	1.66E-09
SLC45A4	0.828949437	1.859312636	1.165413363	3.44E-06	7.34E-06
VEPH1	0.110139813	1.002483921	3.186171129	3.70E-09	1.24E-08
CARMIL1	0.812569874	1.940022642	1.255509707	2.91E-15	3.13E-14
RHNO1	3.187411679	6.430653388	1.012579964	8.45E-24	1.38E-21
CHST10	0.452328068	1.082186376	1.258507559	2.47E-08	7.33E-08
LOXL4	5.663891606	11.62146134	1.03692593	2.14E-05	4.05E-05
ZNF630	0.133014868	0.290223546	1.12557705	2.55E-08	7.55E-08
RIBC2	0.370056036	1.258705539	1.766125165	4.52E-16	5.90E-15
ABCC1	1.151118189	3.531162345	1.617107184	3.21E-13	2.23E-12
SKA3	0.849347047	2.273597558	1.42055084	8.80E-20	3.00E-18
NR0B1	0.088687621	0.724152428	3.029488749	7.85E-10	2.95E-09
NEFH	0.185340328	0.479672264	1.371872193	1.46E-05	2.85E-05
CMA1	0.611239716	0.121376516	-2.332248978	0.006416973	0.008746145
RHPN1	1.144484057	2.514824299	1.135760242	1.02E-06	2.36E-06
VCX	0.11523015	0.535494133	2.216352523	0.001217163	0.001829344
NEFL	0.017202978	0.41919025	4.606874884	0.000304597	0.000496907
CHEK1	0.818722407	1.812619346	1.146629704	1.97E-19	6.12E-18
ORC6	0.418285838	1.281421172	1.615183673	1.80E-21	1.06E-19
CSPP1	1.293888849	2.777800682	1.102229395	1.30E-13	9.91E-13
GPSM2	0.398178525	1.049776842	1.398595358	5.51E-21	2.73E-19
CCNE2	0.337124747	0.813672104	1.271164995	2.15E-14	1.91E-13
IFI27	100.8535866	49.59808906	-1.023905949	1.16E-05	2.29E-05
C6orf223	0.8094305	2.699238734	1.737573464	2.29E-12	1.36E-11
MMP7	3.009632699	11.77703418	1.968316936	6.97E-07	1.65E-06
WASF1	1.985655083	4.229022439	1.090709173	8.99E-15	8.68E-14
FAM131C	0.201039798	0.469449025	1.223487386	2.79E-05	5.21E-05
CYP2A13	3.948064671	0.921151991	-2.099634495	3.43E-09	1.15E-08
AFAP1L2	0.392546348	0.78967293	1.008392232	0.000271782	0.000446738
LYPD2	0.433047427	0.163463488	-1.405556611	0.003927065	0.005506977
MNDA	0.940349724	2.003738199	1.091424711	7.20E-06	1.47E-05
UNC119B	1.965512347	3.931228028	1.000074622	6.53E-19	1.71E-17
RNFT2	0.181239106	0.478733374	1.401328102	2.02E-20	8.70E-19
TNF	0.145332429	0.352108279	1.276662487	0.001192114	0.001794145
RHBDL2	0.134561806	0.31283769	1.217145365	2.61E-09	8.98E-09
HELLS	0.45997063	1.225403648	1.4136434	2.63E-20	1.07E-18
REG4	0.061198195	0.687262131	3.489299458	0.039506622	0.048440244
GPR161	0.146326922	0.408366267	1.48066847	3.89E-07	9.56E-07
ITGA3	0.922631209	4.221888209	2.19406238	0.000135369	0.00023066
KIRREL1	0.968224902	2.02953767	1.067737013	0.000494765	0.00078523
CDCA7	0.371416069	2.088438142	2.491316275	6.61E-12	3.63E-11
DSG2	3.306481907	10.86979873	1.716956315	3.26E-17	5.51E-16
ZNF93	0.177112388	0.580361474	1.712286629	5.27E-16	6.77E-15
TTLL7	0.253773708	0.532381239	1.068917125	6.34E-06	1.30E-05
RBPJL	0.009586698	2.62002743	8.094332251	0.015953855	0.020623581
ZNF648	0.542331444	0.252396402	-1.103483474	1.61E-08	4.93E-08
CDCA8	1.924314847	5.883317027	1.612284914	3.12E-24	6.66E-22
GINS4	0.329767688	0.89202242	1.435629926	1.32E-16	1.94E-15
ADCY1	1.80300158	0.839584503	-1.102653219	0.000502843	0.000797381
MPZL1	6.715898598	13.57125082	1.014901343	4.00E-22	3.13E-20
LAMA5	3.318796345	7.004106819	1.077540984	2.71E-08	7.99E-08
FAM155B	0.267074151	0.672458849	1.332205632	2.43E-07	6.17E-07
RGS2	5.333758619	13.60276528	1.350675522	1.18E-08	3.69E-08
NEB	0.457722113	1.187370902	1.375226768	3.75E-10	1.49E-09
ARSI	0.194056046	0.808444228	2.058674871	6.34E-05	0.000113142
EXO1	0.705377958	1.89671525	1.427034706	4.87E-21	2.48E-19
CCL28	0.913904437	2.26816184	1.311408363	2.11E-05	4.01E-05
DOCK10	0.395397444	0.820946584	1.053984808	2.37E-06	5.21E-06
FCER1G	14.0701853	31.32035862	1.154459403	3.01E-06	6.50E-06
TM6SF2	9.102008093	3.918009837	-1.216063849	7.07E-15	6.97E-14
LEFTY1	0.307670624	1.596897074	2.375812722	2.04E-06	4.52E-06
LAD1	15.36639279	32.48666869	1.080069275	5.11E-05	9.22E-05
TRIM54	0.316440053	1.134748167	1.842368034	0.000101242	0.000175428
CD207	0.12927324	0.907218776	2.811026833	7.41E-05	0.000130892
ITGA2	0.791229282	1.802168642	1.187566297	3.41E-08	9.88E-08
RDH16	59.66465209	29.52853734	-1.014766574	2.10E-08	6.32E-08
UPK3A	5.697725545	12.31174729	1.11157749	7.06E-08	1.95E-07
CENPM	2.192700439	6.327418822	1.528908365	7.39E-22	5.11E-20
KRT80	0.250871465	2.353087626	3.229534756	5.72E-09	1.86E-08
RAB38	0.322298531	0.819957051	1.34715073	8.61E-11	3.84E-10
HUNK	0.230029714	1.236752335	2.426664487	7.95E-08	2.18E-07
ADAM17	1.043282643	2.238354501	1.10130848	4.82E-16	6.24E-15
SLC25A24	0.519927146	1.580518048	1.604016123	7.30E-11	3.29E-10
CENPE	0.310988174	0.981387911	1.657963782	2.05E-22	1.87E-20
PDE5A	0.301193067	0.720218252	1.2577456	1.24E-07	3.29E-07
FLNA	12.61064822	31.06275474	1.300543342	3.66E-05	6.75E-05
ZNF827	0.130704838	0.296491671	1.181679031	0.000120713	0.000206995
EREG	0.096955101	0.675072496	2.799653726	3.18E-06	6.84E-06
TTC36	20.62744812	5.085596969	-2.020076314	2.05E-14	1.82E-13
TMEM156	1.112755105	3.359989713	1.594320697	8.13E-06	1.64E-05
ASPM	1.186809993	2.948613545	1.312947771	2.32E-15	2.56E-14
TLR6	0.216275558	0.437336573	1.015873368	0.000168384	0.000283552
SMKR1	0.229632578	0.493234483	1.102946333	6.85E-05	0.000121602
PAGE4	22.61187339	5.587118437	-2.016904216	2.96E-05	5.51E-05
FZD2	0.315274082	1.07247956	1.766271673	1.54E-07	4.04E-07
BUB1	0.750668659	2.289642822	1.608874403	1.39E-23	2.04E-21
GAL3ST1	2.888274872	10.44715785	1.854830557	7.41E-12	4.04E-11
CAPN9	0.159779331	0.321134235	1.007095684	0.005371	0.007402211
OLFM4	0.04570355	5.757891545	6.977090589	1.44E-06	3.27E-06
PAQR5	1.014840946	3.58112956	1.81916108	2.26E-15	2.51E-14
LDLRAD3	0.504879961	1.187009416	1.233319056	2.50E-09	8.64E-09
APOC4	0.995566995	0.466837564	-1.092597752	5.58E-15	5.63E-14
PAFAH1B3	7.683126611	20.15933567	1.391682664	3.13E-16	4.26E-15
MGAT5	1.872330506	3.969012381	1.083944939	2.91E-13	2.05E-12
ERFE	0.266532373	0.643055237	1.270631894	5.02E-10	1.95E-09
FHDC1	0.119724259	0.375498956	1.649093383	3.55E-15	3.77E-14
IL4I1	0.914559382	2.889835346	1.659838543	3.91E-10	1.55E-09
ZIC2	1.090314158	2.695164131	1.305629247	9.09E-09	2.88E-08
TFAP2E	0.123366971	0.296773333	1.266405265	2.20E-10	9.14E-10
ARHGEF2	2.064639096	4.829082244	1.225859417	1.39E-18	3.31E-17
RASEF	0.918605285	2.116379213	1.204081164	1.95E-05	3.73E-05
PLA2G4A	0.186793768	0.521058251	1.47999834	1.50E-05	2.92E-05
BCL9	2.328924114	4.707792101	1.01538698	9.46E-16	1.16E-14
METTL24	0.17743013	0.387156046	1.125664154	0.000480588	0.000764107
TNFSF15	0.169841386	0.520616379	1.616032647	1.61E-13	1.20E-12
CYP19A1	0.10469589	0.544819363	2.379573165	4.58E-13	3.08E-12
GJB6	0.094737038	0.721742976	2.929484696	0.016487342	0.021277833
MECOM	0.473972181	1.121487953	1.242539831	2.63E-06	5.72E-06
INAVA	0.635439159	2.440513021	1.941358544	4.13E-16	5.43E-15
EZH2	1.763841323	4.075025732	1.208088389	1.16E-21	7.48E-20
ANXA13	3.853308312	12.50186233	1.697973492	2.58E-07	6.51E-07
PLAGL1	0.248684973	0.599564062	1.269594573	1.79E-05	3.44E-05
OSM	0.234506038	0.507646181	1.114198248	1.57E-05	3.04E-05
SMOX	2.327507861	6.09336455	1.388453015	2.18E-15	2.43E-14
KRT20	0.888146926	7.801984035	3.134970781	0.000157903	0.000267025
LAPTM4B	24.71501267	54.9719823	1.153308858	2.98E-13	2.09E-12
FXYD2	1.719059336	6.870150265	1.998722312	1.93E-07	4.99E-07
MCUB	0.782625739	1.747931462	1.159254152	4.92E-09	1.62E-08
TESC	7.001704287	23.19196603	1.727847088	8.27E-09	2.63E-08
CRABP2	0.738715513	2.391683164	1.694935504	0.001563682	0.002317753
LRRC8B	0.64389861	1.543138745	1.260962341	1.17E-16	1.73E-15
ACSL6	1.408409668	0.648079465	-1.11982441	3.75E-05	6.90E-05
SLC22A1	125.0530548	43.31541997	-1.52958769	3.22E-12	1.87E-11
HILPDA	2.007597248	4.441705842	1.145643978	3.45E-24	6.91E-22
BICC1	1.430515153	6.247522976	2.126749522	5.73E-10	2.20E-09
CCDC78	0.140129955	0.31178983	1.153808485	0.000405145	0.000649156
CHP2	0.107926432	1.208458757	3.485048092	5.91E-05	0.000106077
PKMYT1	0.815092768	1.876843436	1.203272137	2.94E-17	5.06E-16
IBSP	0.103236294	1.379943086	3.740586602	1.08E-11	5.70E-11
ZIK1	0.158636899	0.44589588	1.490978483	1.74E-06	3.90E-06
PNCK	0.226376828	1.669927723	2.882987466	6.08E-10	2.33E-09
SLCO4C1	0.462753893	1.322377688	1.514817256	2.95E-09	1.00E-08
CYBB	2.615666676	5.6895406	1.121133463	2.21E-05	4.18E-05
CSAG1	2.412822949	6.355046549	1.397180637	0.035482765	0.043819557
RHCG	1.672320632	0.781212665	-1.098064238	0.012178787	0.016027337
AQP10	0.182428555	0.627876375	1.78314896	0.032742253	0.040556443
TMC6	1.580099341	3.89177444	1.300412833	2.07E-08	6.24E-08
CKAP2L	0.545701486	1.60449011	1.555931018	3.64E-22	2.91E-20
HAVCR2	1.190034654	2.558248098	1.104152598	2.38E-07	6.06E-07
BCAS1	0.217719211	0.611798509	1.490587875	2.69E-06	5.85E-06
ZNF83	1.2101414	2.555313486	1.078324662	1.99E-08	5.99E-08
ZNF607	0.394191924	0.802645055	1.02586392	2.25E-11	1.11E-10
UGT1A10	0.178498919	0.855887848	2.261506428	5.74E-06	1.19E-05
BMF	1.903661238	4.749010579	1.3188502	2.93E-11	1.42E-10
RTL1	0.023892814	0.756735757	4.985140952	0.000401471	0.000643816
ZNF816	0.433138123	1.022056882	1.238576427	2.91E-13	2.05E-12
TFAP2A	0.107222978	0.453044269	2.079037924	2.24E-07	5.71E-07
GAS7	0.391250923	1.074529366	1.457538849	1.77E-07	4.60E-07
MEP1B	0.320590686	0.141810366	-1.176769518	0.021630653	0.027496628
BORA	0.356049868	0.757458922	1.089088334	1.10E-18	2.71E-17
CACNA1D	0.336288297	0.722279647	1.102858943	2.29E-13	1.64E-12
BASP1	3.377323833	6.943862654	1.039857894	0.004107121	0.005747273
EVC2	0.224357165	0.676891106	1.593126503	1.93E-09	6.82E-09
CHML	1.42136147	2.941778419	1.049415087	1.95E-15	2.19E-14
ZFP28	0.155953064	0.313066985	1.005359473	0.000281086	0.000461228
TSPYL5	0.24914143	1.033166741	2.052036254	0.009152351	0.012240806
PDX1	1.200391164	2.773762344	1.208339578	0.000292748	0.00047864
KIF20A	1.426884322	4.512122028	1.660937705	2.56E-22	2.21E-20
NCEH1	1.054341903	4.573879069	2.11707544	1.27E-14	1.19E-13
CHST2	0.669615298	1.521853572	1.184425161	2.13E-05	4.03E-05
MITF	0.382363272	0.946227011	1.307242392	9.13E-07	2.13E-06
SLC22A15	0.433945761	1.098171039	1.339516132	8.05E-12	4.34E-11
KIRREL2	0.035528433	3.05712945	6.427059759	7.31E-06	1.49E-05
MARK1	0.159513759	0.347339823	1.12266696	0.000488785	0.000776393
S100A9	15.85545678	84.45293221	2.413168074	2.29E-06	5.03E-06
HLA-DQB2	2.34190169	4.845074497	1.048838334	5.52E-06	1.14E-05
DCAF16	1.815292474	3.873313175	1.093366146	1.78E-23	2.48E-21
VNN2	4.033483752	9.393937712	1.219703583	4.00E-08	1.14E-07
MTMR2	1.141943995	2.618645192	1.1973287	4.05E-25	1.34E-22
CDCA3	0.79125636	2.172652109	1.45724009	6.14E-20	2.20E-18
GINS1	1.235053654	3.696591289	1.581621824	1.60E-23	2.27E-21
ELOVL7	1.034643475	3.917087217	1.920647532	2.98E-11	1.44E-10
RAB6B	0.422991284	1.049093521	1.31044345	9.22E-15	8.86E-14
NDUFA4L2	5.772601104	16.07385562	1.477422587	2.81E-06	6.10E-06
EFNA5	0.136517728	1.137179028	3.058299186	6.88E-08	1.90E-07
BICDL2	0.156836125	0.622210503	1.988144847	2.32E-06	5.09E-06
TTK	0.637712332	1.958842031	1.619023373	5.72E-20	2.07E-18
SLFN11	0.807090916	1.738630809	1.107148514	0.002153116	0.003130297
RUBCNL	0.159452859	0.379574002	1.251251216	7.95E-07	1.87E-06
ITPR3	0.470957042	2.670410217	2.503394003	9.04E-09	2.86E-08
UROC1	16.70457421	7.945195557	-1.072088575	3.61E-07	8.93E-07
TNFRSF13C	0.125712182	0.314174744	1.321442744	0.000260554	0.000429297
PTGER4	0.591902634	1.272939431	1.104731993	7.85E-06	1.59E-05
ZNF287	0.144217801	0.308668107	1.097807178	3.22E-07	8.02E-07
HENMT1	0.716964571	1.607009597	1.16440481	0.000106135	0.000183401
RAB3IL1	2.002472279	4.365925006	1.124505078	4.28E-10	1.69E-09
TRIM17	0.093780762	0.403573143	2.105466262	3.38E-11	1.62E-10
AQP9	184.6454865	80.98895188	-1.188960976	1.95E-12	1.17E-11
RPL10L	0.258689076	0.603728756	1.222681386	0.000827407	0.001273097
SSTR2	0.531573569	1.099392476	1.048365232	7.64E-05	0.000134812
MTHFD1L	1.638509703	3.334575072	1.025118713	1.52E-17	2.77E-16
AURKB	2.065696128	6.311750582	1.611412152	7.35E-20	2.57E-18
CEP55	0.551529314	2.423030196	2.13530291	2.93E-26	1.85E-23
SNAP25	0.708310527	3.041178625	2.102176667	6.50E-11	2.95E-10
EPO	1.586843771	4.02855389	1.344101957	5.38E-07	1.30E-06
FGD3	0.622559523	1.323046241	1.087579801	1.67E-06	3.76E-06
KIF18B	0.694521135	2.523594322	1.861389507	4.08E-23	4.95E-21
SPECC1	0.407875977	1.038952455	1.34892719	0.000883377	0.001354484
PRR11	0.804805395	2.638308956	1.712901638	1.75E-24	4.20E-22
OCA2	0.377496932	1.591250408	2.075624059	0.000157597	0.000266576
NCK2	4.415956895	11.67017126	1.402027737	3.06E-11	1.48E-10
ADAMTS12	0.301416356	0.724896214	1.26601675	0.000655206	0.001021459
CRLF2	0.172049952	0.47714914	1.471612781	0.001910772	0.002799218
ZFP69B	0.233454739	0.572971876	1.295321448	4.18E-29	1.26E-25
CHST3	0.545024317	1.524209558	1.483668764	0.000427316	0.000683271
FAM102B	0.601005494	1.347548058	1.164886642	5.61E-17	8.94E-16
FNDC1	0.501176983	1.141043109	1.186961234	0.018642515	0.023877309
MELK	1.341300083	3.787411946	1.497580306	4.59E-22	3.47E-20
DCDC2	3.027290001	12.59699219	2.056980508	6.57E-07	1.57E-06
LPAR5	0.296486787	0.617825957	1.059232671	3.53E-06	7.52E-06
IQANK1	0.263770968	0.78690261	1.57689931	2.74E-09	9.40E-09
COL10A1	0.164809648	0.719481428	2.126156742	0.001112736	0.0016835
CENPK	0.384636042	1.010620459	1.39367543	4.68E-21	2.40E-19
RASSF8	0.675853508	1.828957341	1.436238945	1.13E-10	4.93E-10
ISYNA1	5.716362661	12.51377253	1.130347432	0.022871519	0.028951456
MMP12	0.737553435	3.033361023	2.040097734	6.32E-09	2.05E-08
PCLAF	1.467807187	3.966193635	1.434092648	1.26E-21	7.90E-20
BCAT1	0.301195623	1.135568371	1.91464186	2.62E-11	1.28E-10
SYK	0.999038623	2.281843264	1.19158734	6.32E-07	1.51E-06
OTX1	0.171716631	0.431854885	1.330516836	1.52E-07	4.00E-07
CDT1	2.461839293	5.732757502	1.219492667	3.92E-18	8.25E-17
PAK5	0.004525466	0.577338552	6.995207253	2.58E-09	8.89E-09
TACC3	2.620893353	6.968173653	1.410721928	5.01E-23	5.86E-21
C4orf46	0.667029198	1.465107602	1.135184805	2.22E-23	2.93E-21
CFTR	0.305477461	4.019514373	3.717883367	0.000273534	0.00044945
CLIC6	0.366035362	0.920459758	1.330371619	0.000954596	0.001457816
SERPINA11	125.6549277	57.48384008	-1.128238903	7.90E-11	3.54E-10
STK39	1.682789521	4.509115404	1.421989695	6.28E-13	4.10E-12
TMEM74B	1.386994319	2.816216901	1.021796574	0.000113959	0.000195972
SLC34A2	0.212120424	11.44890092	5.754181762	5.42E-06	1.12E-05
ZG16B	0.409525253	1.357294169	1.728709111	6.25E-05	0.000111694
CRYGS	0.702676785	2.597309886	1.886085012	1.74E-07	4.53E-07
LHFPL2	1.068232371	2.414107105	1.176264176	5.01E-14	4.13E-13
TRIM71	0.471740041	1.636998136	1.794988714	9.89E-09	3.11E-08
GRM8	0.100652634	0.328675124	1.707277348	0.000626534	0.000980346
FZD1	0.739317087	2.224068402	1.588935998	2.00E-11	9.96E-11
ARL6IP6	1.283186447	2.576768164	1.005831932	2.25E-18	5.04E-17
PRSS12	0.164500224	0.720708822	2.131326961	1.80E-06	4.03E-06
ZWINT	4.697983724	11.22758818	1.256934432	3.57E-20	1.38E-18
AUNIP	0.216040643	0.571945723	1.404575499	8.15E-18	1.59E-16
DUOX1	0.300675163	0.687683097	1.193538182	2.08E-06	4.59E-06
P2RY6	0.393975945	0.953662136	1.275370691	1.30E-05	2.55E-05
AACS	0.640310511	1.413103168	1.1420232	2.14E-22	1.93E-20
DZIP1	0.246384647	0.603511298	1.292468418	0.000105194	0.000181846
CNDP1	1.644852168	0.470421782	-1.805931158	5.25E-06	1.09E-05
TMTC2	0.137917667	0.425718172	1.626091395	6.71E-10	2.55E-09
B3GNT5	0.858361818	2.090832107	1.28441941	2.26E-08	6.77E-08
DDHD1	0.315836601	0.665358978	1.074954553	2.62E-12	1.53E-11
LPAR2	0.753892785	2.95524991	1.970848867	1.32E-12	8.17E-12
GLP1R	0.067578695	0.36730636	2.442343473	0.000512754	0.000812122
RRM2	3.904980037	8.865226634	1.18284234	4.84E-18	1.00E-16
PROM2	0.120512825	0.873210187	2.857142277	2.46E-06	5.38E-06
CDC7	0.741187988	2.004369531	1.435237107	3.22E-21	1.75E-19
LTO1	1.36511659	4.622676369	1.759704192	4.09E-12	2.32E-11
SEMA4D	0.368025946	0.786709804	1.09602408	2.59E-10	1.06E-09
ECT2	1.313254065	4.126762419	1.651864334	3.38E-24	6.86E-22
ZNF701	0.228456771	0.507130358	1.150435435	1.53E-09	5.49E-09
CCDC8	0.250863872	0.72428482	1.529652419	0.012436688	0.016345574
MOB3B	0.936108944	2.102480124	1.167343816	8.52E-05	0.000149173
ADAM9	3.12750964	7.731729315	1.305776799	3.29E-10	1.33E-09
SMC4	1.449551044	3.448521976	1.250372023	8.37E-14	6.63E-13
CXCL8	4.405673975	11.25683854	1.353367063	5.63E-07	1.35E-06
VCAN	1.368121902	4.217301442	1.624123363	9.03E-05	0.000157496
KCNJ11	0.706670691	1.499263664	1.08514414	2.67E-09	9.18E-09
FANCI	1.071983984	2.600187122	1.278332099	9.91E-22	6.62E-20
PLPP2	1.851672523	5.768063078	1.639257968	4.68E-06	9.80E-06
COLCA2	0.80825375	2.377473664	1.556549159	1.13E-12	7.09E-12
PDPN	0.234746595	0.67293211	1.519356734	0.039065293	0.047961422
ITGAM	1.041519466	2.575446297	1.306132654	1.16E-08	3.62E-08
E2F7	0.207550462	0.51794788	1.319344784	6.18E-12	3.41E-11
AREG	0.561347217	1.750339735	1.640669652	3.11E-06	6.70E-06
MT1X	146.9838012	44.50697857	-1.723553698	3.90E-06	8.25E-06
ZNF736	0.30024554	0.645171718	1.103540381	5.96E-18	1.20E-16
KIF4A	1.344374453	4.32668007	1.686325414	5.18E-23	6.00E-21
TMEM159	0.694193341	1.843639658	1.409147276	3.05E-06	6.57E-06
BRCA1	0.633210107	1.368096941	1.111414271	5.79E-18	1.17E-16
PIMREG	0.272541865	1.18056201	2.114924061	8.36E-16	1.04E-14
GPR19	0.137758008	0.281106658	1.028981443	1.63E-11	8.30E-11
FAM24B	0.237977081	0.843180221	1.825018388	1.15E-15	1.38E-14
DNASE1L3	6.997427812	2.709907084	-1.368581312	2.44E-14	2.14E-13
TMEM51	1.761689494	5.858367311	1.733538986	5.16E-10	2.00E-09
SASS6	0.61585763	1.338197359	1.119622121	1.85E-20	8.00E-19
APOBEC3C	2.286504152	4.600589063	1.008675058	2.33E-05	4.40E-05
CCR4	0.138830834	0.284570424	1.035457702	0.011892234	0.015678338
CHODL	0.14640145	0.706149787	2.270044397	0.025292287	0.031826709
ZNF229	0.230960892	0.667792645	1.531751621	2.25E-07	5.74E-07
PDE7A	0.863286031	1.996187491	1.209336682	9.02E-22	6.11E-20
PLXNB3	0.221919685	0.702015298	1.661464825	0.000823409	0.001267228
NFE2L3	0.975651354	3.143269411	1.687828329	4.22E-17	6.92E-16
PPM1H	0.917411761	2.502037664	1.4474622	1.69E-11	8.58E-11
KIAA1522	8.871265143	17.93430499	1.015510069	1.76E-16	2.51E-15
COLEC12	0.335518635	1.097213008	1.709378831	4.31E-08	1.23E-07
XRCC2	0.284304506	0.872782945	1.618185947	1.09E-24	3.07E-22
SLC38A5	0.37309184	0.83274188	1.158338574	0.000425571	0.000680646
MCM8	0.72814876	1.685013526	1.210455045	7.50E-20	2.61E-18
CDCA7L	0.920207565	2.579119876	1.486847609	2.02E-15	2.26E-14
TUBA1B	17.66699928	37.42192349	1.082826695	2.73E-18	5.94E-17
CAPN6	0.21550873	2.911999035	3.756191663	1.89E-07	4.89E-07
IQCD	0.397372834	0.828818209	1.060562453	2.29E-13	1.64E-12
KRBA1	0.484366665	1.285158629	1.407774961	4.44E-15	4.59E-14
ESRRG	0.130582599	0.321480178	1.299767129	0.009870339	0.013135931
MMD	3.33570852	8.694856221	1.382168942	2.15E-23	2.89E-21
C2CD4A	0.968482866	2.446185307	1.336735266	9.58E-05	0.000166449
GALNT7	0.284136482	0.897778923	1.659776149	4.69E-07	1.14E-06
STC2	1.107988375	2.788963614	1.331786367	2.97E-06	6.41E-06
SYT1	0.426589025	1.01916192	1.256464523	6.06E-08	1.69E-07
LRRC6	0.184249333	0.487840263	1.404749438	8.34E-08	2.28E-07
VTCN1	0.285241631	5.527593931	4.276395174	9.48E-06	1.90E-05
KCNH2	0.286386534	0.82657499	1.529182052	0.000101775	0.000176259
WDFY4	0.210999022	0.450680757	1.094869537	0.000925513	0.001416133
HPSE	0.31207662	0.691179471	1.147160088	2.45E-09	8.49E-09
ELOVL3	0.148520041	0.366934279	1.304864075	4.28E-07	1.05E-06
SOX4	2.917017131	11.3016991	1.95397392	1.71E-15	1.95E-14
NCCRP1	0.058212457	0.522810038	3.166887018	1.54E-05	2.99E-05
PTGS1	0.55487833	1.342801596	1.275002791	1.80E-08	5.45E-08
NCF1	0.284750234	0.582484611	1.032522908	0.001341002	0.002006568
SHCBP1	0.487434311	1.595771381	1.710974265	1.61E-19	5.13E-18
PIP4P2	1.314107352	2.922122757	1.15293365	5.83E-11	2.67E-10
FAP	0.24596478	0.567996228	1.207429598	0.000214299	0.000356867
CD1A	0.043666883	0.364971403	3.063171965	2.34E-08	6.99E-08
PKHD1	0.298260483	0.952703873	1.675455008	0.015207858	0.01971903
HIC2	0.678799219	1.45127064	1.096259775	3.45E-13	2.38E-12
PCSK1	0.400907693	3.268944493	3.027482875	0.00170066	0.002510336
EIF5A2	0.793180713	1.792678835	1.176395545	1.51E-11	7.74E-11
TRAF5	0.528790836	1.168711042	1.144149195	5.73E-14	4.66E-13
KIAA1324	0.200274524	0.543241236	1.439614077	5.62E-11	2.59E-10
CA12	1.736214779	5.277151494	1.603813972	7.84E-07	1.85E-06
ETNPPL	29.81551232	14.17032892	-1.073189881	3.60E-11	1.71E-10
CHST1	0.807115539	2.022869857	1.32555639	7.46E-09	2.39E-08
ALPK3	1.099856622	2.339863788	1.089109082	4.18E-05	7.64E-05
HOMER1	0.466717084	0.93376018	1.000503791	1.05E-08	3.30E-08
CLDN18	0.072695448	0.393559868	2.436646173	7.93E-18	1.56E-16
NMB	3.198269184	6.439723414	1.009707357	5.31E-07	1.28E-06
ZNF334	0.152216768	0.382219275	1.328273238	8.07E-05	0.000141944
JSRP1	0.30378526	0.616825994	1.021811692	0.013400987	0.017525796
PKM	9.1842925	40.46034429	2.139268102	4.68E-20	1.75E-18
WDR76	1.120730611	2.494382545	1.154243197	4.90E-16	6.34E-15
ESR1	0.828847309	0.315068989	-1.395438587	2.92E-10	1.19E-09
DAGLA	0.547584047	1.289390223	1.235536627	1.05E-10	4.59E-10
ADTRP	0.229090755	0.59268527	1.371346965	0.001366458	0.002042867
TRIM16	1.810173424	4.762695864	1.395650503	1.10E-13	8.48E-13
RDM1	0.303551733	0.669116865	1.140315797	3.40E-12	1.97E-11
IGSF3	1.064933488	3.799970906	1.835225045	1.91E-16	2.70E-15
GTSE1	0.60159125	2.289802543	1.928367706	2.12E-25	9.03E-23
SLC4A3	0.381769204	0.866215709	1.182025604	0.004942612	0.006846806
PLK4	0.393423603	0.999842542	1.345617399	2.40E-22	2.09E-20
ENTPD2	1.193187403	2.467955731	1.048495865	2.05E-05	3.91E-05
C1orf116	0.427152955	1.933075753	2.178073506	9.75E-07	2.27E-06
ZNF486	0.155583434	0.710542653	2.191232799	3.64E-12	2.10E-11
ADORA1	0.426059331	1.398939146	1.715206953	1.01E-06	2.34E-06
ZBTB12	1.106885564	2.760947499	1.318657379	2.01E-19	6.17E-18
HPX	787.806046	363.1044967	-1.117455692	1.23E-20	5.50E-19
SLC38A1	1.953158896	6.607032622	1.758193146	1.30E-17	2.41E-16
RIMS3	0.15851088	0.421888922	1.412281339	5.92E-19	1.59E-17
ZNF124	0.337657429	0.721033793	1.094506576	1.27E-15	1.50E-14
ZNF85	0.213371775	0.444693492	1.059441944	2.65E-10	1.08E-09
PACSIN1	0.258904709	0.912036566	1.816670459	3.30E-11	1.58E-10
PFN2	2.336671683	7.006796324	1.584299919	3.11E-07	7.76E-07
SLC13A2	0.971992977	1.993309213	1.036147732	0.02253546	0.028556154
UGT1A7	0.117798445	0.328515026	1.479638861	1.40E-06	3.19E-06
CHST11	1.025679555	2.820292362	1.459264654	2.07E-11	1.03E-10
TANC2	0.150281181	0.445923754	1.56913269	0.000100154	0.000173634
GRHL2	0.080074963	0.528007267	2.721134646	0.003366942	0.004767549
TTF2	0.419607344	0.992118049	1.241471864	2.30E-22	2.02E-20
GRB7	2.957673357	6.096514009	1.043521813	3.26E-06	6.99E-06
XCL1	0.405777232	0.843322762	1.055396975	6.82E-05	0.000121125
FAM81A	0.105489612	0.365979647	1.794662483	1.88E-14	1.68E-13
TMEM255A	0.136290399	0.542656676	1.9933558	0.000746547	0.001154482
TCTN2	0.490172832	1.402492401	1.516630524	1.14E-14	1.08E-13
DUSP26	0.090719007	0.341134628	1.910864459	0.029563155	0.036854373
SBK1	0.200190852	0.545568923	1.446385415	1.54E-06	3.48E-06
PTGFR	1.110072759	2.6087965	1.23273017	0.00954869	0.012732229
KNTC1	0.679919853	1.833959646	1.431525294	2.22E-20	9.41E-19
STX3	2.228945103	5.312537736	1.253040099	1.19E-18	2.91E-17
CLMP	0.147816517	0.429856933	1.54004909	0.004149572	0.005803603
FDCSP	1.886035173	22.40314362	3.570272699	9.05E-05	0.000157664
DMBT1	0.027090911	1.814087461	6.065291285	6.95E-09	2.24E-08
MFSD6	1.393180278	2.788339609	1.001024332	1.01E-09	3.74E-09
FSCN1	6.134856983	14.45062827	1.236030601	2.82E-05	5.27E-05
SLC7A11	0.544488459	1.208141728	1.149816335	7.59E-10	2.86E-09
RAP1GAP	5.384224127	14.36006413	1.415251822	1.04E-13	8.06E-13
COL1A2	15.43395498	36.94804339	1.259390165	0.001169997	0.001763671
LAMA1	0.040052458	0.390782801	3.286404285	0.008043239	0.010830873
UNC5B	1.476243936	3.227294965	1.128394309	6.18E-10	2.36E-09
LMNB2	2.983454097	7.874057029	1.400123582	8.93E-24	1.42E-21
CCNJL	0.131466806	0.500964115	1.930008687	1.73E-09	6.17E-09
ADGRD1	0.653642574	1.548744935	1.244525705	2.30E-05	4.35E-05
TTYH1	0.104394244	1.079827835	3.370687241	3.87E-05	7.10E-05
ANOS1	0.121130462	0.326011404	1.42836071	0.016093601	0.020794161
TMEM67	0.175456617	0.405633805	1.209063534	1.22E-14	1.14E-13
E2F5	0.591838984	1.416213279	1.258761914	2.16E-17	3.82E-16
HOMER3	2.307279064	5.650792867	1.2922608	3.03E-09	1.03E-08
B3GNT7	0.695620622	1.936584855	1.47714211	6.28E-05	0.000112215
RELT	0.33404541	0.702174986	1.071786367	1.46E-15	1.69E-14
RXRG	1.12630945	0.397495482	-1.50259289	0.001337782	0.002001976
SCD5	0.421866186	4.028713029	3.255461685	0.00109227	0.001654621
LIMCH1	0.795739605	1.960543939	1.300885664	0.004442897	0.006190915
HCAR2	0.163216969	0.395403261	1.27653371	0.000265622	0.000437319
S100A11	56.78671504	168.3586406	1.567912402	2.99E-09	1.02E-08
SH3BP1	0.837438925	1.938951594	1.211220903	2.14E-13	1.54E-12
FOXL1	0.124701037	0.320635475	1.362460589	1.78E-06	3.97E-06
PPT1	11.87123271	24.33845706	1.035767958	8.00E-24	1.34E-21
TCN1	0.139305486	0.925857085	2.732537445	1.14E-11	5.97E-11
ELFN1	6.800621749	2.942159113	-1.208791381	3.72E-08	1.07E-07
ZNF14	0.483332014	1.123145924	1.216458921	8.76E-13	5.57E-12
CD19	0.168797832	0.500006039	1.566649144	0.000663566	0.001033274
PRRX1	0.227800483	0.640872343	1.492266204	2.04E-06	4.52E-06
CLGN	2.515623465	6.748093066	1.423563873	2.25E-11	1.11E-10
SGO1	0.445378885	1.324281392	1.572104639	9.99E-23	1.07E-20
RASGEF1A	0.153567779	0.626874017	2.029299987	3.70E-06	7.86E-06
MUC5AC	0.008999563	0.69596837	6.273022948	0.000150262	0.000254787
SRPX2	1.007507865	4.04454154	2.005185077	1.26E-05	2.48E-05
FAAP24	0.743807932	1.520842567	1.03186878	2.67E-22	2.28E-20
RAB11FIP1	1.093385496	2.376753957	1.120190419	0.000296845	0.000484713
RAD54L	0.394073421	1.430269659	1.859750823	1.03E-22	1.08E-20
TM4SF1	20.16314445	48.84742586	1.276561892	2.55E-08	7.55E-08
PLK1	1.276147089	4.243149892	1.733341019	3.50E-23	4.33E-21
CDKN2A	2.372675556	5.733218931	1.272830534	2.37E-09	8.23E-09
NCAPD2	2.827351551	7.326493124	1.37367153	9.76E-24	1.52E-21
CYP39A1	6.210060231	2.872865532	-1.112116794	8.44E-05	0.00014797
HOXB9	0.02740632	0.52923085	4.271316639	3.55E-05	6.55E-05
TMEM45A	4.170435567	8.482474866	1.024287181	0.007289927	0.009873831
SSPN	0.189713672	0.557871505	1.556109209	6.28E-05	0.000112215
COL5A1	3.565411408	7.572686264	1.086736602	0.001987371	0.002901141
IER3	14.59210404	37.08412114	1.345613658	1.92E-12	1.16E-11
TP53BP1	0.589622546	1.20500836	1.031179558	1.80E-15	2.05E-14
MCM10	0.389583454	1.243668224	1.674597355	3.27E-22	2.67E-20
MAGEA1	3.481565261	7.694616632	1.144113383	0.02199309	0.027917069
GPRC5D	0.141081455	0.360281101	1.352594613	4.20E-14	3.52E-13
NCAPG	1.115027847	3.400385281	1.608618479	1.20E-22	1.22E-20
TENT5B	0.16265678	0.352661979	1.116455088	4.44E-05	8.08E-05
YEATS2	1.082562563	2.320777308	1.100157691	2.85E-27	2.90E-24
KISS1R	0.139819806	0.319841417	1.193788031	6.45E-06	1.32E-05
ZFP82	0.185237526	0.390467193	1.075824942	2.92E-08	8.58E-08
MBOAT4	0.261148935	0.967105949	1.888801129	1.88E-08	5.71E-08
ARHGAP11A	0.790505577	2.123981796	1.425923855	1.64E-21	9.89E-20
NUSAP1	5.257360349	12.34943428	1.232034425	2.61E-20	1.07E-18
MTMR7	0.474049298	1.258779575	1.408916672	7.90E-09	2.52E-08
FHOD3	0.113890073	0.706608557	2.633269223	2.88E-10	1.17E-09
C12orf75	2.066985911	9.98936311	2.272864144	1.68E-15	1.92E-14
ZNF239	0.288330914	1.155886642	2.003202487	1.08E-15	1.30E-14
PRSS21	0.144082638	0.627412404	2.122517554	0.003871708	0.005435116
TMC5	0.799907362	2.810481004	1.81291223	5.45E-08	1.53E-07
TGFA	0.602925914	2.157087529	1.839032076	1.15E-08	3.60E-08
IFT80	0.552584157	1.286270985	1.218928509	1.56E-17	2.84E-16
ALOX5	1.153656178	3.276994602	1.506159972	5.19E-07	1.26E-06
STMN2	0.717118717	2.000788045	1.480284465	0.003342783	0.004736894
MTHFD2	0.7772273	1.671068438	1.104362337	3.09E-08	9.02E-08
CA9	2.058390779	20.12488804	3.289391953	3.61E-17	6.06E-16
HSD11B1	272.4696183	118.5744549	-1.200302135	1.21E-09	4.43E-09
NPPB	0.058731452	0.42063441	2.840361667	0.001308417	0.001959363
NSUN7	0.130487224	0.376329227	1.528086777	5.89E-05	0.000105691
AMIGO2	0.888191446	1.936700847	1.124658543	3.09E-05	5.74E-05
CIT	0.384685986	0.890158449	1.210380886	8.11E-17	1.25E-15
NEK2	1.577342171	4.352824662	1.464456251	2.83E-20	1.12E-18
NR6A1	0.677257943	1.380671753	1.027593054	1.81E-07	4.70E-07
PCDHB10	0.145167257	0.305540135	1.073645815	0.00149797	0.002227319
GABRA3	0.091213629	0.446435513	2.291130484	2.58E-07	6.52E-07
SPP2	88.5358712	44.03182004	-1.007715617	1.37E-10	5.90E-10
FCN2	2.998506411	1.180370453	-1.345004345	2.02E-05	3.85E-05
TRAM1L1	0.335219387	0.746506113	1.155048487	2.44E-08	7.26E-08
UAP1L1	0.870756788	2.681371537	1.622629417	2.45E-10	1.01E-09
CGAS	0.303994226	0.745872631	1.294885369	9.16E-09	2.90E-08
FXYD3	1.633385298	3.803012889	1.219277681	5.50E-05	9.89E-05
DQX1	0.402403134	1.265491182	1.652984007	2.56E-09	8.83E-09
ADAMDEC1	0.402424454	1.307169963	1.699656857	0.002521097	0.003633702
CLDN11	0.301233226	0.92094369	1.612232037	1.68E-05	3.25E-05
SPINT1	3.901269535	18.53417533	2.248172343	2.28E-09	7.93E-09
UGT1A4	32.61792435	16.18418907	-1.011079899	2.76E-07	6.92E-07
SLC41A1	1.518988241	3.359114108	1.144970103	5.01E-14	4.13E-13
DUOX2	0.895181694	7.83546801	3.129767009	0.000217682	0.000362273
RERG	0.482356528	1.07090679	1.150661119	0.000267238	0.000439707
MAGEA12	1.565368655	4.383638179	1.485626263	0.00253787	0.003655883
MAMSTR	0.377149978	0.987402522	1.388499987	2.63E-10	1.08E-09
NAALADL1	1.011432528	2.639825425	1.384042443	6.28E-05	0.000112215
PLEKHG4	0.232590521	0.788763585	1.761800647	1.35E-09	4.90E-09
ORAI2	0.483477298	1.258797449	1.380526108	8.42E-13	5.37E-12
PRSS35	0.170760558	0.391695915	1.197759299	3.07E-08	8.97E-08
IGSF23	18.07914667	6.509085312	-1.473799856	5.37E-15	5.43E-14
NPFFR2	0.392075961	0.816343953	1.058043948	0.000124099	0.000212497
SLC28A3	0.038877542	0.427170601	3.45780344	1.30E-06	2.98E-06
TMIE	0.629396393	1.859250732	1.562680525	4.06E-06	8.58E-06
TMEM44	0.852795424	1.851713716	1.118589467	1.76E-16	2.51E-15
ETV4	3.840952568	8.912259542	1.214327099	5.79E-11	2.66E-10
ITGB4	1.440989191	5.600076935	1.958387133	5.40E-08	1.52E-07
TRPC1	0.208963137	0.620338694	1.569807655	1.01E-15	1.22E-14
SPIB	0.114324294	1.816185659	3.989707779	1.13E-05	2.24E-05
KIAA1324L	0.174822099	0.54994481	1.653399283	3.41E-08	9.88E-08
CD22	0.212053094	0.5755228	1.440447554	0.001264727	0.001897809
LYPD6	0.077358187	0.404776335	2.387499048	1.34E-10	5.76E-10
HPD	747.2223358	328.7194619	-1.184680707	2.25E-13	1.62E-12
HSF2BP	0.135819573	0.32084183	1.240170843	1.16E-18	2.83E-17
SPAG5	3.77778682	7.721971716	1.031427977	9.63E-14	7.54E-13
HRH1	0.222963054	0.470190515	1.076440764	3.47E-06	7.41E-06
KIF12	5.450460853	14.17304298	1.378699416	1.29E-08	4.01E-08
DUSP9	5.125808752	17.02866801	1.732114035	3.20E-07	7.98E-07
GDPD3	0.523654365	1.257800701	1.264216556	2.48E-06	5.41E-06
RTN1	0.302664444	0.632533446	1.063422563	3.26E-05	6.03E-05
CDKN3	3.279360428	7.38050319	1.170304706	2.34E-14	2.06E-13
CTHRC1	2.252924361	7.637942514	1.761385184	1.00E-08	3.15E-08
HOXB7	0.612309357	1.654388354	1.433965301	0.009687421	0.012905493
NTM	0.165633656	0.514135146	1.634151786	0.000303913	0.000495975
B4GALNT3	0.249004643	0.536693436	1.107925602	0.002793071	0.00400213
ARSJ	0.355926351	0.829979672	1.221497253	2.37E-06	5.21E-06
PTHLH	0.294503028	2.254879969	2.936696265	9.49E-08	2.57E-07
TRIM45	0.589497966	1.611137956	1.450521292	6.31E-18	1.27E-16
ZNF883	0.298882995	0.711998951	1.252294299	1.40E-07	3.70E-07
SLC26A9	0.035573671	0.937449227	4.719858776	3.62E-08	1.04E-07
SYNGR4	0.132208085	0.450530565	1.768814578	0.001701738	0.002511647
ADAMTS16	0.384946197	1.152173582	1.581629361	7.50E-05	0.000132436
LIMK1	1.556659823	4.009376681	1.364924259	2.69E-20	1.09E-18
CPVL	5.104644445	10.35142659	1.019947226	8.17E-06	1.65E-05
ANKRD52	2.560050853	5.163068854	1.012056369	1.57E-22	1.48E-20
CCR10	0.134407788	0.31569078	1.231895395	1.40E-10	6.01E-10
DKK1	4.134842863	10.84055587	1.390534327	1.49E-05	2.89E-05
LAMP5	0.127000524	2.843402769	4.484712121	3.72E-08	1.07E-07
KLF5	1.578168404	3.914283689	1.310497158	1.10E-05	2.19E-05
ILDR1	0.42142437	1.060141188	1.330910763	2.69E-07	6.78E-07
MS4A8	0.157025581	0.383587623	1.288556563	3.07E-06	6.62E-06
RSPH1	0.148069981	0.39788888	1.426086399	1.88E-06	4.19E-06
SLAMF8	1.6841528	3.394665816	1.01124652	1.48E-05	2.88E-05
MYRF	3.787145229	8.699239115	1.199778474	2.14E-10	8.91E-10
SEC14L6	0.258982137	0.76413551	1.560975911	0.002448203	0.003536353
ZNF300	0.3836487	0.951527623	1.310459672	7.22E-12	3.94E-11
FRAS1	0.132248252	1.08360968	3.034524629	4.72E-11	2.20E-10
SEMA3C	0.144205663	0.710994002	2.301709572	3.47E-05	6.41E-05
ZNF70	0.201051138	0.441182383	1.133812679	1.62E-17	2.93E-16
ZNF610	0.141830821	0.398256233	1.489525859	1.54E-08	4.73E-08
PFKFB4	0.38573391	1.137711969	1.560457477	1.23E-17	2.29E-16
PSRC1	1.163499946	2.796442224	1.265121379	1.30E-17	2.41E-16
CDC25C	1.017431815	2.307322817	1.181287752	1.81E-15	2.06E-14
GLYATL1	19.58148483	8.467095958	-1.209551022	4.07E-17	6.71E-16
LPCAT1	3.673840293	9.669573992	1.396163419	6.65E-20	2.36E-18
TRIM6	0.306846909	0.899199618	1.551122374	6.64E-14	5.36E-13
WNK2	0.378059313	2.327221624	2.621924107	8.91E-10	3.32E-09
TNFAIP8	0.610005344	1.261206182	1.047910361	7.41E-12	4.04E-11
TRPM2	0.40409745	0.98976435	1.292381832	1.77E-10	7.49E-10
RELN	3.684594741	8.107301295	1.13771581	0.018428071	0.023623268
SLC35E4	0.239916215	0.569341129	1.246762654	9.32E-14	7.32E-13
PROSER3	0.395934138	0.828843562	1.065839367	6.01E-15	6.00E-14
MELTF	0.643621956	2.4721305	1.941469455	7.46E-11	3.36E-10
CD177	0.056484635	0.897334736	3.989715881	7.63E-09	2.45E-08
COL6A3	2.587632193	6.574229286	1.345189207	0.000161229	0.000272196
CLDN6	0.068823275	0.420114228	2.609813187	0.032638227	0.04043138
ITPRIPL1	0.133191606	0.295364113	1.148991384	3.74E-06	7.93E-06
SLC6A6	0.794156097	2.461379416	1.631972551	3.88E-08	1.11E-07
BIRC3	5.960769808	12.21632256	1.035239495	6.34E-05	0.000113142
C2orf15	0.168468989	0.575227071	1.771648525	1.44E-15	1.68E-14
SAPCD2	0.369659874	1.542007191	2.06053914	9.30E-17	1.41E-15
GLIS2	1.691923585	4.380724326	1.372505019	1.30E-10	5.59E-10
NECTIN4	0.127734303	0.769727303	2.591201409	0.000174971	0.000293894
DNA2	0.563146615	1.156772381	1.038522529	1.30E-14	1.21E-13
IL18	1.344725124	3.10473982	1.207161073	0.000655206	0.001021459
ELF4	0.754394355	2.362516891	1.646933858	4.64E-10	1.82E-09
GRAMD1B	0.570677795	1.50955397	1.403374003	1.07E-06	2.46E-06
SEC14L3	0.433433831	0.216456163	-1.001736888	9.47E-08	2.57E-07
LAX1	0.15027198	0.312969591	1.058446458	1.06E-05	2.10E-05
DNER	0.187175452	2.245884815	3.584820794	6.27E-05	0.000111981
COLEC10	1.581534869	0.78486053	-1.01081715	0.000543998	0.000858623
MSC	3.73185339	15.21309017	2.027349017	8.13E-07	1.91E-06
IL20RA	0.104981092	0.539487675	2.361460492	0.000769968	0.001188731
IL2RA	0.284418376	0.58614267	1.043237187	1.10E-05	2.18E-05
MAGEA3	3.461687011	7.728736382	1.158757269	0.000377094	0.000606564
SOX2	0.096835072	0.708313414	2.870786304	0.030241366	0.037638637
FANCE	1.036252987	2.231007848	1.106319329	5.47E-19	1.48E-17
PPP1R9A	0.256836814	0.687805374	1.421148383	8.64E-07	2.02E-06
NAA40	1.516590039	3.21071384	1.082062936	2.75E-25	1.07E-22
MMP10	0.167865537	1.58920675	3.242928845	1.41E-12	8.68E-12
PLP2	20.41690143	45.44814325	1.154457423	4.47E-10	1.75E-09
SH2D3A	0.435931053	1.338837227	1.618808691	4.99E-07	1.21E-06
PNMA8A	0.298770766	0.672104872	1.16964737	0.004270983	0.005963941
HP	1729.632817	851.1438474	-1.022990921	5.47E-12	3.04E-11
C16orf74	0.281537819	0.604556568	1.102548606	1.95E-08	5.89E-08
CDH24	0.65270878	1.338804211	1.036433642	7.52E-07	1.77E-06
CDC45	1.335450068	3.409832444	1.352374813	4.41E-20	1.67E-18
SLC5A11	0.48255083	1.187619067	1.299319338	8.52E-05	0.000149173
DBF4B	0.46762422	0.968430008	1.050298128	7.13E-20	2.50E-18
POPDC3	0.258846804	0.977696131	1.917287639	2.94E-06	6.37E-06
CDC20	4.456617963	16.69883565	1.905726314	1.86E-23	2.56E-21
CACNG4	1.174776045	2.404458856	1.033326486	0.00373556	0.005254039
SGPP2	0.284501994	1.996941725	2.811281562	2.05E-13	1.49E-12
PLD4	0.13940694	0.353253408	1.341401101	0.000118594	0.000203628
KCTD17	2.516383868	7.423327487	1.560713997	1.83E-14	1.64E-13
ZNF391	0.134483623	0.363865636	1.435975313	1.61E-07	4.21E-07
NOX1	0.272393312	0.568133805	1.060539469	3.57E-07	8.84E-07
TROAP	1.288734506	3.894630146	1.595531246	3.46E-20	1.35E-18
PLCD3	0.681639076	1.786925326	1.390399398	1.35E-08	4.17E-08
PROK1	2.498342645	0.242466121	-3.365116269	0.020610192	0.026275261
FBLIM1	3.85333202	8.093097942	1.070585555	1.35E-09	4.90E-09
CTSE	0.663927199	2.046522553	1.624077606	6.70E-07	1.59E-06
SLC12A2	1.400015751	3.085234217	1.139936958	3.47E-07	8.60E-07
STRIP2	0.23997221	0.618677996	1.366321383	9.57E-08	2.59E-07
TMED3	1.07555916	2.760499643	1.359842534	4.22E-12	2.39E-11
PAQR4	1.691351486	3.754427025	1.150416248	1.54E-14	1.41E-13
MYBL2	3.768565687	14.82036228	1.975493269	2.88E-23	3.63E-21
SPATS2	1.69491534	3.626595918	1.097402793	2.33E-26	1.54E-23
LYPD6B	0.131496763	0.839102914	2.673820481	9.55E-11	4.23E-10
ARID3A	1.530756367	4.085066137	1.416114752	8.64E-10	3.23E-09
ADORA2B	0.191159927	0.779733286	2.028200598	1.14E-13	8.81E-13
REN	2.391960262	0.849313934	-1.493823598	1.33E-06	3.03E-06
NEIL3	0.308320742	1.11505926	1.854616533	2.67E-22	2.28E-20
CDCA4	1.671746724	4.008372231	1.261660198	1.51E-24	3.92E-22
COL9A2	0.420113596	2.198196936	2.387469263	3.78E-16	5.04E-15
FANCD2	0.547967112	1.480395671	1.433821609	2.85E-23	3.62E-21
AGRN	10.99522952	22.80944773	1.052753796	6.36E-11	2.89E-10
BEND3	0.346853173	0.859899241	1.309842538	1.01E-21	6.72E-20
ANKRD2	0.161502539	0.340997284	1.078203408	0.006044617	0.008275338
CEP135	0.223779284	0.468840985	1.067022204	4.33E-16	5.66E-15
B3GNT9	0.742810485	1.525186304	1.037919396	2.94E-07	7.35E-07
TNFRSF11A	0.207069282	0.602531708	1.540923616	7.36E-13	4.74E-12
FUT3	0.12600198	1.051543875	3.060990733	0.00054928	0.000866194
CRHBP	1.954356277	0.698064595	-1.485261047	5.46E-06	1.13E-05
COL8A2	0.308599339	1.008550189	1.708476002	4.28E-05	7.81E-05
MCOLN3	0.151389044	0.644508572	2.089938743	5.00E-10	1.95E-09
ADRA2A	0.58615681	1.2346595	1.074754649	0.018266785	0.023433029
MRC2	1.523819366	4.025166517	1.401356572	0.000846321	0.001300534
PRSS16	0.167171204	0.564392646	1.755372836	1.29E-05	2.53E-05
ATAD5	0.281723617	0.70297085	1.319184354	1.07E-21	7.01E-20
NDC80	1.317002359	3.570172782	1.438735967	1.14E-19	3.74E-18
ATP1A1	46.62578801	102.6420543	1.138421937	2.49E-15	2.73E-14
ARMCX6	0.867050363	1.827615812	1.075775128	1.75E-06	3.92E-06
CD24	23.91955466	70.74385652	1.564414339	1.75E-13	1.29E-12
TEDC2	1.134341479	2.609018707	1.201652278	9.21E-18	1.79E-16
CYP2B6	39.92764021	19.67243016	-1.021212623	3.41E-07	8.46E-07
CENPA	0.808772905	2.870737336	1.827614763	3.16E-25	1.14E-22
TINAG	1.160632592	3.813053189	1.716035308	3.74E-07	9.24E-07
IRF4	0.147870336	0.456549792	1.626439543	0.009166671	0.012258717
SIX2	0.198823812	1.100276945	2.46830425	2.98E-06	6.44E-06
DLG3	0.531555383	1.593465378	1.583875753	8.18E-10	3.06E-09
BHMT	124.6125942	58.9795448	-1.079163292	1.98E-12	1.19E-11
AMPD3	0.314081908	0.756480299	1.268161668	8.31E-11	3.71E-10
AP1M2	5.361389935	10.83600155	1.015153534	5.50E-07	1.32E-06
DMKN	0.676452375	2.560276463	1.920239331	0.000166889	0.000281141
CNKSR1	0.33890056	0.975724738	1.525612184	0.000139893	0.000238001
SACS	0.229077113	0.524241034	1.194396959	7.28E-14	5.83E-13
NPTX2	2.425516048	7.989255865	1.719769409	0.001562981	0.002317753
PTK7	0.964370268	2.561345837	1.409242984	3.16E-05	5.87E-05
HNF1B	2.310991219	6.079436155	1.395425747	1.20E-06	2.76E-06
BDKRB1	0.177737411	0.508124937	1.515435886	0.000511998	0.000811118
ART5	0.102185717	0.30350055	1.570505569	0.000500445	0.000794054
IKBKE	1.174451786	2.83958469	1.273692452	1.93E-16	2.72E-15
HEPACAM	3.696798649	1.212032371	-1.608848236	2.57E-06	5.60E-06
RASGRP1	0.203041337	0.419807111	1.047953127	0.000400184	0.000641829
CNTN1	0.278429045	0.723122056	1.376929463	0.001563702	0.002317753
MEST	5.663547449	12.14509324	1.10059567	1.11E-07	2.98E-07
EHF	1.170537321	2.953765809	1.335384513	1.59E-07	4.17E-07
TKTL1	0.142923098	1.968681064	3.783918408	0.039758601	0.048708525
DAB2	3.653119338	9.011740115	1.302676825	9.16E-12	4.89E-11
GFPT2	0.322147071	0.803200403	1.318040514	0.004885112	0.006774254
RASSF3	4.725581093	9.93885144	1.072587395	9.65E-18	1.85E-16
ROR2	0.248247966	0.693180598	1.481449377	0.023429446	0.029626479
HOXB6	0.257791572	0.552223367	1.099046834	0.0224846	0.028494438
NEMP1	1.618623755	3.383515324	1.063755249	1.00E-17	1.92E-16
CEACAM6	0.303454445	1.199977796	1.983455853	0.00152525	0.002266095
SLFN13	0.400301016	1.510958829	1.91630717	8.30E-06	1.67E-05
ETV5	1.780998355	3.781451498	1.086253931	4.86E-13	3.25E-12
SH3D21	0.257206744	0.635313298	1.304539749	2.89E-17	4.97E-16
DUSP4	0.437888843	1.256145368	1.520366835	0.000502843	0.000797381
SALL4	0.244375396	0.752964418	1.623482651	2.28E-07	5.82E-07
DHDH	0.318584614	0.734350296	1.204791819	1.23E-10	5.34E-10
TTYH2	0.623806656	1.339738981	1.102781098	2.18E-05	4.13E-05
ZNF431	0.180314794	0.413840961	1.198558681	1.47E-13	1.11E-12
RFPL4B	0.253440483	0.92097559	1.86151593	0.000828244	0.001274236
EMILIN2	0.745866353	1.525472784	1.032267389	4.67E-09	1.54E-08
ADAMTS9	0.747361934	1.802648705	1.270239288	2.14E-12	1.28E-11
AGR2	3.739714845	12.90278467	1.786682287	4.53E-06	9.50E-06
NXPH4	1.751072692	4.391957658	1.32662517	7.09E-10	2.69E-09
HID1	1.411014033	3.844582394	1.446094562	2.03E-07	5.22E-07
PRSS22	0.125772557	1.70813618	3.763533929	3.99E-05	7.32E-05
S100A14	15.45149389	32.23692366	1.060967747	1.73E-05	3.34E-05
GLIS3	0.449440344	1.537428727	1.77431799	9.95E-09	3.13E-08
EPN3	0.050818074	0.468096723	3.20339305	1.82E-09	6.44E-09
TNIK	0.583834573	1.290626799	1.144440336	3.49E-06	7.45E-06
BMP7	0.194691754	0.444561591	1.191191529	0.004161572	0.005819771
CYP2C8	142.8079838	62.3721143	-1.195103568	4.67E-13	3.14E-12
CKS2	19.25699303	41.52074338	1.108449829	9.80E-16	1.19E-14
SFRP2	0.309509562	1.925660834	2.637297736	0.028770411	0.03592631
HIVEP3	0.226038878	0.463802729	1.036940376	2.42E-05	4.56E-05
SLC10A1	97.06901223	32.39514202	-1.583233329	2.86E-18	6.19E-17
SULF1	1.054342143	3.226931622	1.613819898	3.03E-06	6.53E-06
ZNF525	0.288543328	0.692279336	1.262566316	1.22E-11	6.35E-11
PTTG1	5.043492711	12.91171181	1.356185205	1.19E-16	1.76E-15
ZDHHC13	0.336162276	0.968949168	1.527263148	2.34E-15	2.58E-14
PLAUR	0.941632831	2.65257189	1.494155324	5.24E-10	2.03E-09
SRRM3	0.379215427	1.071840655	1.499000884	0.014193487	0.018496326
LIF	0.782709599	2.722850824	1.798568901	1.13E-09	4.16E-09
C1QL4	0.096752893	0.411911799	2.089958752	2.28E-06	5.02E-06
TERB2	0.362327055	0.114345843	-1.663888615	5.20E-08	1.47E-07
NCAPG2	1.253046281	2.659529034	1.085731086	1.19E-16	1.76E-15
PHC1	0.219963528	0.484202493	1.138346175	4.00E-10	1.58E-09
EVC	0.887358104	2.109867602	1.249564126	6.06E-07	1.45E-06
TOP2A	3.686891266	12.17296897	1.723204308	1.38E-22	1.35E-20
ZDBF2	0.129271444	0.38764717	1.584340507	4.46E-06	9.37E-06
TM4SF19	0.114737096	0.34900907	1.604932626	1.22E-05	2.39E-05
CNTNAP1	0.378780264	1.225518734	1.69395947	1.78E-13	1.31E-12
BRCA2	0.183471819	0.387599317	1.07900754	4.61E-16	5.99E-15
C5orf58	0.201227939	0.450494111	1.162677619	0.000146861	0.000249372
KIAA1614	0.138420664	0.302115394	1.126040361	5.20E-10	2.02E-09
SMIM22	0.200643729	1.890733644	3.236238167	2.16E-07	5.54E-07
FGFR3	11.01341276	23.72831054	1.107347794	6.57E-09	2.13E-08
TMEM201	1.057881095	2.206763341	1.06075444	1.06E-20	4.95E-19
GCNT1	0.210606221	0.80249634	1.92994676	3.82E-07	9.41E-07
SLC1A2	7.433951376	3.5216707	-1.077869238	3.25E-08	9.44E-08
PRSS2	0.55219871	16.71979382	4.920225729	0.001003724	0.0015279
CD109	0.934023526	2.187091374	1.227482702	7.44E-08	2.05E-07
CA4	0.817064372	0.331091294	-1.303220668	4.70E-06	9.84E-06
HKDC1	6.145769651	14.05886761	1.193814796	1.95E-11	9.75E-11
MAGEA6	2.737745238	6.241373053	1.188875243	0.000151718	0.000257027
PNMA2	0.102748421	0.363911218	1.824470304	0.000112697	0.000193954
ORC1	0.727942914	2.104484075	1.53156937	1.31E-22	1.29E-20
TPM4	11.94171181	26.41535478	1.145367129	1.93E-12	1.17E-11
SLC2A1	1.150988351	3.61427101	1.650831457	1.42E-06	3.24E-06
MYEF2	0.111724679	0.386897318	1.792002832	2.50E-10	1.03E-09
LRFN1	0.429345935	1.047368195	1.286556262	3.23E-08	9.39E-08
ZNF528	0.318821135	0.69838466	1.131274598	4.06E-06	8.58E-06
STXBP4	0.263308609	0.583148097	1.147107629	1.08E-22	1.11E-20
S100A8	2.194795438	9.63427634	2.134089823	0.032003742	0.03971241
PROM1	0.177859425	1.896377675	3.414436985	6.30E-06	1.30E-05
DDX11	0.950761054	2.135301708	1.167285218	1.66E-17	3.01E-16
TTC26	0.331161355	0.726942622	1.134307171	1.33E-18	3.19E-17
PLEKHH2	0.110243712	0.392170605	1.830785032	1.99E-09	7.04E-09
RBL1	0.62501306	1.483521865	1.247067949	1.15E-22	1.18E-20
GPD2	1.109633964	2.369137476	1.094278066	1.22E-24	3.23E-22
AQP8	4.590095981	2.05393452	-1.160134133	0.006901782	0.009377907
RAI1	1.076777481	2.272307539	1.077437962	7.58E-16	9.50E-15
ASPDH	34.86500551	13.49458037	-1.369399594	4.15E-18	8.68E-17
DLX5	0.098014415	0.442088744	2.173270154	4.98E-05	9.01E-05
REEP2	0.202990958	0.515960529	1.345845241	7.95E-08	2.18E-07
MBOAT2	0.16557503	0.493516802	1.575614083	0.000843025	0.001295921
ZNF320	0.548989538	1.561302052	1.507899108	1.17E-11	6.14E-11
SYT13	0.368698377	3.537227889	3.262106198	4.69E-08	1.33E-07
F2RL1	3.86499025	7.850506357	1.022320936	1.32E-05	2.59E-05
MUC3A	1.33622424	2.739609268	1.03580801	0.023729691	0.029980317
CERS1	0.124870798	0.366572913	1.55366405	4.02E-06	8.49E-06
CLEC2L	0.066496915	0.945072122	3.829065125	2.49E-10	1.03E-09
RHOV	0.147397409	2.667003418	4.177436603	3.13E-09	1.06E-08
MT1E	161.9257491	64.57496607	-1.326285533	0.001951374	0.002853004
NUAK2	2.566046771	5.210967906	1.022003903	2.14E-05	4.05E-05
SLC35F2	0.224164425	1.032088472	2.202937401	1.05E-10	4.59E-10
UNC13D	0.671425344	2.036950345	1.601111912	5.55E-06	1.15E-05
NDRG1	16.25196379	36.03478858	1.148776326	1.98E-12	1.19E-11
MPP3	0.367871799	0.784312689	1.092225859	9.88E-12	5.24E-11
FKBP10	3.252826139	12.99442293	1.998126948	3.93E-05	7.21E-05
SLC11A1	0.268662891	0.662581283	1.302300389	0.017024375	0.021936625
SPINT2	3.617226116	12.68093693	1.809705653	8.95E-05	0.000156313
DCXR	431.5063661	187.0310362	-1.206104151	6.38E-15	6.35E-14
CENPF	1.180835672	3.600461152	1.608373491	3.13E-20	1.23E-18
CDCA2	0.325955821	1.093445763	1.746133319	1.22E-20	5.46E-19
OSBPL10	0.208765263	0.456773271	1.129596551	7.54E-06	1.53E-05
SAA1	1807.585129	763.04452	-1.244224454	0.000339231	0.000549272
IL21R	0.140386652	0.370742818	1.401012972	4.52E-05	8.22E-05
ADAM12	0.262616458	0.526001899	1.002110676	1.73E-11	8.76E-11
RASSF9	0.178513243	0.782415226	2.131903339	0.000958282	0.001462957
TEAD4	1.566613055	3.501524362	1.16033424	5.75E-07	1.38E-06
DDR1	2.334424444	8.088540143	1.792812447	1.69E-11	8.58E-11
SLC39A10	1.023857704	2.194338406	1.099770809	1.21E-17	2.26E-16
ZIC5	0.217315956	0.811538471	1.900865381	1.22E-10	5.29E-10
JAG1	2.687486742	6.974879155	1.375910584	1.54E-06	3.47E-06
ITIH5	0.463315793	4.284896235	3.209192502	0.000296845	0.000484713
ENDOD1	1.773253943	3.635279565	1.035667161	0.014065694	0.018338833
CACNA2D1	0.146586574	0.316931785	1.112419383	0.01507216	0.019548834
FSD1L	0.137411082	0.333295983	1.278305565	5.87E-24	1.06E-21
STIL	0.383656954	1.03334193	1.429428908	1.15E-20	5.24E-19
SLC25A47	80.98461977	33.16307317	-1.288070238	2.05E-07	5.28E-07
TMEM252	1.031217846	0.300414071	-1.779324844	0.037471036	0.046115513
CTAG2	1.723544801	9.262727254	2.426058233	0.000296866	0.000484713
ZNF781	0.15441803	0.348819001	1.17563742	5.80E-07	1.39E-06
CD70	0.219085161	0.440980709	1.009223772	0.002139997	0.00311191
RGS1	3.023068049	7.378795147	1.287371809	6.76E-08	1.87E-07
FOXF2	0.112363274	0.560936531	2.319666979	1.79E-06	4.00E-06
CD7	1.974807007	6.877115682	1.800091945	0.000288259	0.000471827
CYP4F2	40.78132875	18.55523555	-1.136082467	3.90E-15	4.09E-14
RFLNA	0.258069931	2.085385405	3.014480077	0.023702933	0.029949375
PACRG	1.096895535	0.449090595	-1.288347722	2.53E-07	6.39E-07
DPEP1	0.409141827	1.456745264	1.832075682	0.004875025	0.006760975
ZNF385C	0.177371981	0.440287746	1.311668567	3.18E-06	6.83E-06
DEPDC1B	0.630613239	2.628615003	2.059475492	3.66E-26	2.10E-23
ZC3HAV1L	0.18746692	0.66073401	1.817433561	1.81E-10	7.63E-10
ZNF880	0.373065515	1.072605792	1.523619038	3.27E-08	9.50E-08
ADAM28	0.125228489	0.46377378	1.888858449	1.23E-07	3.28E-07
MROH2A	2.201688428	0.382899229	-2.523573658	0.003181189	0.004520997
NEURL3	1.071829796	4.821434111	2.169386505	1.47E-12	9.02E-12
AIM2	0.175960955	0.584539868	1.732046088	5.66E-05	0.000101764
CHAF1B	0.750960404	2.109163039	1.489861875	2.45E-19	7.35E-18
CXCL1	3.428971653	14.69294344	2.099275558	2.82E-06	6.12E-06
MTBP	0.213482734	0.46626932	1.127044114	2.28E-20	9.64E-19
HOXB13	0.102256126	0.476029173	2.218862721	0.000350057	0.000565483
CD44	3.815810029	7.981747318	1.064715259	0.005103699	0.007051477
MKI67	1.437402431	4.217298952	1.552855263	2.13E-21	1.22E-19
CTNND2	0.548089647	3.012216622	2.458341736	8.15E-08	2.23E-07
SLC52A3	0.354286927	1.085287819	1.615087562	0.000709232	0.001100124
DTL	1.538074637	3.611537788	1.231487752	2.83E-18	6.14E-17
GP2	1.214815102	4.669091907	1.942405239	0.001548477	0.002297505
NT5DC2	2.94744157	9.554497048	1.696716718	1.66E-15	1.91E-14
IL2RG	4.630206417	10.46171867	1.175971464	1.83E-05	3.51E-05
SMARCD3	1.156050544	2.343420109	1.019411136	0.001722036	0.002539619
MYOF	1.178520541	2.853379395	1.275694681	0.000349229	0.000564215
AP1S3	0.234179469	0.506832449	1.113894294	1.79E-17	3.22E-16
OIP5	1.154421743	2.750513371	1.252530539	5.32E-18	1.09E-16
AC099850.3	0.933424926	3.284399236	1.815023606	3.27E-19	9.46E-18
SHISAL2A	0.135524199	0.588131062	2.117587209	5.91E-09	1.92E-08
CTXN1	0.315732193	1.428126677	2.177350681	1.11E-05	2.20E-05
MLLT3	0.232349954	0.881276699	1.923295701	1.18E-10	5.13E-10
EPS8L1	0.298572763	1.38574861	2.214511093	1.93E-05	3.69E-05
CUZD1	0.066647227	1.079292808	4.017397651	4.55E-11	2.13E-10
ADH4	314.9305643	148.3726915	-1.085808196	2.40E-09	8.33E-09
SLC4A11	0.285643101	0.791100691	1.469647648	1.11E-06	2.57E-06
ITGAV	5.473065855	12.73917042	1.218850211	1.58E-12	9.64E-12
ZNF681	0.163867094	0.418490314	1.352668054	7.50E-13	4.83E-12
CHRNA1	0.031972452	0.715527621	4.484106165	0.00183508	0.002694604
TYRO3	0.587487548	1.55915168	1.408131106	1.47E-15	1.70E-14
BLM	0.341975442	0.793691883	1.214686327	7.12E-19	1.83E-17
ELOVL4	0.113741652	0.294644666	1.373215489	3.43E-08	9.92E-08
MAEL	0.223004299	2.200271977	3.302538441	8.55E-05	0.000149627
PODXL2	3.259372474	6.734747479	1.047029623	0.00047897	0.000761626
SGO2	0.407751844	1.235254574	1.59904509	4.25E-26	2.30E-23
KLHDC7B	0.582515948	1.342098172	1.204120753	0.024135164	0.030460559
MMP11	2.463277039	5.561843304	1.174984206	9.02E-08	2.45E-07
SLC16A3	1.464460674	4.200221349	1.520095907	5.71E-13	3.76E-12
COL5A2	4.959837319	10.00424591	1.012247719	6.90E-09	2.22E-08
CSF3R	0.399185081	1.285859423	1.687603219	1.11E-06	2.57E-06
SERPINE2	1.75411643	5.049275114	1.525331776	6.08E-06	1.25E-05
STK26	1.408281604	3.016652731	1.099012779	5.02E-13	3.35E-12
FUT4	0.54861599	1.7994338	1.71367445	2.28E-10	9.45E-10
CYP26A1	0.960377671	0.371957973	-1.368462238	0.000291446	0.000476689
CLECL1	0.130533385	0.271490866	1.056484827	4.53E-07	1.10E-06
MMP14	12.98432614	32.85109946	1.339170512	8.88E-10	3.31E-09
GLYAT	30.43400576	12.89686672	-1.238663628	5.10E-14	4.19E-13
UBE2C	6.190438675	20.97154532	1.76031962	2.62E-19	7.82E-18
CXCL5	0.469019787	6.773075924	3.852090476	1.21E-09	4.42E-09
LMNB1	4.069571076	10.34913934	1.346562143	8.32E-23	9.32E-21
SLC6A14	0.011027474	0.459808797	5.381859836	7.45E-12	4.05E-11
NETO2	0.294528716	0.606965258	1.043205641	8.26E-07	1.94E-06
SALL2	0.545990769	1.475864374	1.434611684	4.21E-13	2.85E-12
ZNF28	0.742480871	1.620230498	1.125773307	3.58E-11	1.70E-10
FIGNL2	0.235780252	0.536321411	1.185654962	2.06E-07	5.31E-07
POU2AF1	0.192087928	0.600569422	1.644564165	2.43E-06	5.32E-06
TNFRSF21	4.860407576	14.13949326	1.540581213	1.22E-15	1.45E-14
CTSG	1.332431329	0.415654173	-1.680605581	0.019648131	0.025102041
ZNF888	0.147549709	0.49767999	1.754017307	2.56E-08	7.57E-08
CTH	40.15149011	19.7073274	-1.026721392	1.05E-09	3.87E-09
MISP	2.085153139	4.206452503	1.012450711	1.97E-07	5.07E-07
C5orf46	0.37378675	0.795078034	1.088881034	0.008523113	0.011447897
MTF2	1.245209297	2.510281612	1.011460966	1.58E-24	4.02E-22
PFKFB3	3.161626343	10.86629383	1.781121186	1.58E-07	4.13E-07
GPX8	0.752210536	1.923995026	1.354896651	3.33E-05	6.17E-05
TMC7	0.28002734	0.607519351	1.117362676	1.04E-12	6.56E-12
NEURL1	0.241379133	0.56135811	1.217620445	1.90E-07	4.91E-07
UGT1A3	3.076577243	1.352504696	-1.185692611	3.91E-07	9.60E-07
TMEM72	0.099558563	0.613564444	2.623597566	1.51E-07	3.98E-07
COL3A1	31.15819884	77.9258202	1.322489597	0.006170049	0.008434826
SMIM6	1.830977694	3.922217006	1.099055143	2.11E-05	4.02E-05
CD3G	0.306933696	0.62903337	1.035209516	0.006109276	0.008353474
TRIM16L	3.76602149	8.669569517	1.202919127	4.22E-05	7.71E-05
ACTL8	0.495836113	2.165293167	2.126627114	3.80E-05	6.98E-05
FCGR1A	0.364963424	0.894426977	1.293211817	3.22E-05	5.98E-05
GPD1L	1.177698802	2.529041947	1.10262035	1.33E-13	1.01E-12
MAPK13	1.505414555	4.046658755	1.42657037	2.85E-11	1.38E-10
B3GNT3	3.608518726	11.69113356	1.695936172	3.45E-06	7.38E-06
KPNA2	12.55396268	27.53843626	1.133303815	1.25E-22	1.25E-20
MUC5B	0.917762854	6.786074041	2.88638385	0.001193831	0.001796116
TGFB3	1.550212054	3.335456456	1.105418632	0.001071543	0.001624899
UHRF1	0.665665138	2.196501569	1.722339012	2.10E-21	1.21E-19
GPR84	0.078173702	0.326798936	2.063648027	1.18E-09	4.33E-09
CEMIP	0.543052201	1.321426669	1.282933577	0.005549009	0.007630825
RNF145	3.316422989	7.022344276	1.082324702	2.27E-17	3.99E-16
FBXO5	0.659933374	1.539497761	1.222067484	4.73E-19	1.30E-17
SCRN1	1.040238996	3.292843646	1.662418984	2.21E-07	5.65E-07
KCNF1	0.345123692	1.074413049	1.63836331	8.49E-08	2.32E-07
SNCAIP	0.227276357	0.835021679	1.877366041	0.000698116	0.001084135
CIP2A	0.376271296	1.325623854	1.816826325	1.18E-26	8.69E-24
CAMK2B	0.624168914	0.278184479	-1.165894577	4.38E-05	7.98E-05
TC2N	1.104088863	2.906954434	1.396652165	7.20E-06	1.47E-05
RACGAP1	2.207826961	5.285553076	1.259427337	8.41E-21	3.98E-19
C14orf132	0.438348349	0.958007579	1.127959255	8.66E-07	2.03E-06
ARHGAP39	0.586112154	1.305818803	1.155706062	5.68E-18	1.16E-16
HAUS6	0.965739344	2.010315165	1.057715938	2.45E-20	1.02E-18
EPHB3	0.272247633	1.164730021	2.097004172	5.01E-07	1.21E-06
GOLGA7B	0.446967744	1.093145921	1.290243369	3.26E-07	8.10E-07
LRRN2	0.526885596	1.074768735	1.028464612	9.75E-07	2.27E-06
DNM1	0.352817259	1.489548264	2.077881829	2.54E-12	1.49E-11
ZNF850	0.149387928	0.331223917	1.148743279	1.83E-15	2.07E-14
VANGL2	0.244579485	1.030179391	2.074520281	3.71E-05	6.82E-05
LYPD1	1.716328623	4.737845696	1.464905403	2.85E-11	1.38E-10
CCNB1	4.867682589	13.77432847	1.500674984	6.02E-23	6.86E-21
CFAP221	0.132332402	0.434713441	1.715898351	0.000288092	0.000471788
CENPL	0.618185034	1.390929499	1.169938664	1.20E-18	2.93E-17
CRYBB1	0.241261199	4.709660832	4.286955351	0.000488784	0.000776393
SERPINC1	2056.589248	922.8305504	-1.15611601	3.52E-22	2.84E-20
PSMC3IP	0.476823201	1.147889401	1.267457305	2.65E-18	5.82E-17
ZNF468	1.013722961	2.330373743	1.200897918	1.44E-12	8.84E-12
RCOR2	0.098282334	0.689667597	2.810897164	2.14E-11	1.06E-10
RAD51	0.676043746	1.713950822	1.342137205	7.16E-22	5.00E-20
E2F8	0.531853983	1.345870873	1.339437877	1.74E-17	3.14E-16
CR2	0.07426607	0.4351667	2.550793013	2.95E-05	5.50E-05
PMEPA1	1.698625494	7.696799895	2.179890932	0.00070366	0.001092103
EPS8L3	3.581357444	7.668416198	1.098422124	2.45E-08	7.29E-08
SPEF2	0.176026512	0.395624385	1.168338614	1.22E-11	6.35E-11
SYNGR3	0.11209713	0.445608337	1.991026877	2.21E-09	7.73E-09
SPTSSB	0.1889963	0.64007912	1.759892257	3.86E-10	1.53E-09
C5orf34	0.355697247	0.815026978	1.196198006	2.01E-19	6.17E-18
FZD7	0.478771012	1.870185454	1.965773632	3.79E-12	2.17E-11
GPRIN1	0.609972764	1.536937863	1.333242108	1.22E-18	2.95E-17
CXCL17	0.99296428	3.225959019	1.699914385	0.030441526	0.037869923
SNPH	0.170394303	0.364316827	1.09631653	2.15E-07	5.50E-07
UCHL1	1.571086916	13.8452376	3.139554912	2.55E-05	4.79E-05
KCNQ1	1.218288732	3.886216667	1.673510247	0.00099222	0.001511725
MAP3K21	0.714383701	1.749626147	1.292275614	2.86E-09	9.75E-09
SFXN3	2.158098549	4.454469344	1.045492829	3.42E-11	1.63E-10
A1BG	29.70886454	14.80060221	-1.005237589	1.36E-14	1.27E-13
B4GALNT2	0.371537277	0.7949893	1.097428475	2.47E-07	6.25E-07
RTL6	0.861637907	2.06365861	1.260050699	1.21E-08	3.78E-08
NRM	4.04284461	10.60948261	1.391911643	7.92E-20	2.73E-18
TFF2	1.296569343	8.217517264	2.664003216	1.46E-06	3.31E-06
ZNF675	0.27069531	0.600285956	1.148980022	3.43E-15	3.66E-14
CLIC3	0.577254699	1.570882564	1.444295414	0.000429066	0.000685906
LGI2	0.156973035	0.42200806	1.4267538	3.91E-07	9.61E-07
FFAR2	0.118915476	0.385221975	1.695753525	3.95E-08	1.13E-07
NCS1	1.236030034	2.58901873	1.066691602	1.30E-09	4.72E-09
TNNT1	0.405685968	1.186476819	1.548248606	1.72E-08	5.24E-08
ABCC4	1.117364745	2.474756891	1.147186601	1.06E-10	4.65E-10
CDCA5	1.956640728	5.111158101	1.385271341	4.69E-22	3.50E-20
SLC7A7	1.290383156	2.866352882	1.151416722	1.55E-08	4.76E-08
KIF23	0.531685588	1.896735257	1.834873059	3.05E-24	6.62E-22
ZNF626	0.246167473	0.600501478	1.286527654	1.03E-07	2.77E-07
EDA	0.491240297	1.077281614	1.132894619	3.39E-07	8.42E-07
ARFGEF3	0.368389877	0.965631679	1.390239588	4.64E-07	1.13E-06
OXTR	0.141386958	1.295294398	3.195559081	2.22E-08	6.65E-08
SLC30A3	0.256268906	0.542047598	1.0807611	0.029799866	0.037134612
DDIAS	0.289652795	0.633223389	1.128389956	4.03E-16	5.30E-15
KIF14	0.392988648	1.065882236	1.439488507	1.91E-17	3.41E-16
PLCB1	0.660434658	1.491409891	1.175189078	9.05E-17	1.38E-15
IGF2BP1	0.937096796	2.714780864	1.534565768	1.12E-09	4.13E-09
LRRK1	0.139225582	0.306939029	1.140527778	0.000379333	0.000609943
ANXA10	11.08724413	5.136332259	-1.110090374	2.86E-10	1.16E-09
DNMT3B	0.405540738	1.032746896	1.348567972	8.97E-17	1.37E-15
TFAP2C	0.133734761	0.284402163	1.088557924	0.000421058	0.000673836
SLIT2	0.263674182	0.582223655	1.142817144	0.006600108	0.008983707
PKIB	1.309600327	3.774763398	1.527259633	1.29E-09	4.69E-09
ALDOA	45.32598011	95.68296918	1.077923942	3.03E-13	2.12E-12
ALOX5AP	1.354855121	3.331663876	1.29810427	3.47E-06	7.41E-06
SEMA5B	0.545746879	1.109336121	1.023392678	1.97E-05	3.75E-05
CLDN4	4.163793684	14.12883065	1.762671578	4.35E-09	1.44E-08
SINHCAF	1.151902023	3.317165724	1.525933079	1.81E-16	2.56E-15
GUCA2A	0.403422907	2.05805492	2.350916572	0.000132867	0.000226659
MMP2	5.324620565	13.08145344	1.296772216	0.040468146	0.049522697
C11orf86	0.106129521	0.297441733	1.486781068	0.000530288	0.000838486
F9	92.61741313	43.00522933	-1.106771363	6.18E-10	2.36E-09
IGLON5	0.225261797	0.498065183	1.144731905	0.000659844	0.001028205
APOA5	155.3301106	69.73175338	-1.155449859	1.04E-16	1.56E-15
BAK1	4.885434329	9.860187953	1.01312832	2.27E-23	2.97E-21
ZSWIM4	0.919863702	1.913757899	1.056916318	5.27E-10	2.04E-09
PDGFRL	0.42976485	1.226615444	1.513063624	5.95E-09	1.93E-08
DZIP1L	0.122765023	0.571355986	2.218490321	5.60E-16	7.14E-15
BICDL1	1.604249433	3.298165599	1.039765364	1.34E-10	5.78E-10
NCAPH	0.999401296	3.140203162	1.651721906	2.42E-23	3.14E-21
CRMP1	0.652235268	1.534673465	1.234467365	6.10E-08	1.70E-07
TPX2	4.813129863	13.77969298	1.51749649	1.18E-20	5.32E-19
ERVMER34-1	0.150756734	0.400151235	1.408322919	2.27E-08	6.78E-08
SAMD12	0.155542158	0.326022437	1.067665598	0.000123379	0.000211345
RAB25	0.967756406	7.367927581	2.928543024	0.013386595	0.017512173
TMEM119	1.06190596	2.142678824	1.012759604	0.018293973	0.023465012
HMGA2	0.072893172	0.443636908	2.605523817	2.10E-07	5.41E-07
ADAMTS14	0.133907934	0.418421618	1.643715945	2.05E-09	7.21E-09
TLDC2	0.71379628	1.743605273	1.288489183	4.49E-09	1.49E-08
PCNX2	0.180927329	0.516014815	1.512002141	1.85E-11	9.30E-11
EVPL	0.278334329	0.870551791	1.645111271	0.000117916	0.00020254
TAT	219.8985463	88.80781394	-1.308079541	1.67E-14	1.52E-13
HIF1A	8.548585399	19.13618914	1.162545943	1.40E-10	6.01E-10
PBK	1.603216905	4.499710122	1.488862438	1.01E-18	2.50E-17
LONRF2	0.134239235	0.342627267	1.351833576	2.46E-07	6.24E-07
EGLN3	0.668341396	2.512847824	1.910666164	1.92E-12	1.16E-11
CYP3A4	501.2041092	163.8275319	-1.613220415	6.13E-11	2.80E-10
RHEX	0.616346459	2.059568362	1.740528565	0.000156975	0.000265694
PTAFR	0.864575322	1.906636998	1.140966635	2.73E-06	5.92E-06
FBXO43	0.24595897	0.545041029	1.147947164	5.19E-13	3.45E-12
TOR4A	1.147478371	2.633922133	1.198745736	2.99E-07	7.47E-07
B3GALT2	0.166988774	0.479474151	1.521701923	0.003652521	0.005143689
MGAM2	0.064905749	0.574815082	3.14667974	5.02E-07	1.22E-06
NAT8L	0.189977528	0.419485677	1.142792777	1.11E-05	2.19E-05
MFSD4A	0.200151537	0.441071612	1.139920214	6.47E-06	1.33E-05
DPYSL3	1.5809129	3.41564889	1.111401796	0.004206791	0.005879275
CARD11	0.533000906	1.144470713	1.102470653	0.000232383	0.000385332
TEAD2	4.27754406	10.72212404	1.32573611	1.62E-14	1.48E-13
RAVER2	0.689302244	1.665920532	1.273110967	6.18E-09	2.00E-08
SPRED1	0.938265585	2.284169821	1.28360166	2.49E-15	2.73E-14
CBX2	0.497884592	1.612198332	1.695145959	4.71E-13	3.16E-12
COX7B2	4.722378268	9.677040719	1.035052325	0.015020519	0.019497165
WDR54	1.055608059	2.267008428	1.102715484	1.04E-11	5.50E-11
UBE2Q2	3.051777681	6.156845688	1.012541543	1.18E-17	2.20E-16
SPINK4	0.069374487	1.071409797	3.948961384	3.11E-06	6.69E-06
NEK11	0.188418057	0.418810189	1.152359309	1.99E-07	5.13E-07
FUT8	0.409092063	0.937420335	1.196270545	1.98E-07	5.11E-07
CYP3A43	1.913764393	0.912848717	-1.067965535	1.20E-07	3.20E-07
AKR1B1	4.804380628	10.34092179	1.105942434	3.84E-07	9.46E-07
SLAIN1	0.380440933	0.761299403	1.000791468	0.00028108	0.000461228
CCDC196	0.550317243	0.20300189	-1.438770373	2.25E-05	4.26E-05
ZNF738	0.200546072	0.606942786	1.597626817	2.20E-17	3.89E-16
PPP2R3A	0.251094713	0.678382928	1.433868211	3.04E-14	2.62E-13
FBLN1	3.416169985	11.6505013	1.769940364	0.000115485	0.00019852
ENPP5	0.457983267	1.185527582	1.372162434	1.66E-05	3.21E-05
KIF24	0.261601228	0.553041828	1.080019285	5.76E-15	5.78E-14
ATP6V0D2	0.173113555	0.808728229	2.223936278	6.08E-09	1.97E-08
ZNF594	0.199607178	0.404485284	1.018923616	1.08E-10	4.71E-10
F3	0.732900129	1.66318668	1.182261587	6.28E-08	1.75E-07
FCHO1	0.250488584	0.867578483	1.79224942	1.50E-09	5.38E-09
OTUD3	0.348170891	0.714711887	1.037566194	9.05E-17	1.38E-15
MAGEE1	0.257570316	0.55786453	1.114948491	1.42E-11	7.31E-11
F13A1	1.684236467	3.475018296	1.044925867	0.004643506	0.006452759
FIGN	0.300305963	0.664536564	1.145915462	8.00E-16	9.99E-15
RFC4	3.719144267	7.454838471	1.003206381	2.53E-20	1.04E-18
CCDC74A	0.163022591	0.592446823	1.861613764	1.75E-11	8.85E-11
MFSD2A	14.84387566	6.219445542	-1.255009946	1.53E-07	4.02E-07
ZNF354C	0.207591127	0.446850043	1.106045984	1.20E-06	2.76E-06
