# Supplementary material for: M6A-related lncRNAs predict clinical outcome and regulate the tumor immune microenvironment in hepatocellular carcinoma
Source: BMC Cancer. 2022 Aug 9;22:867. doi: 10.1186/s12885-022-09925-2 (PMC9361634; doi:10.1186/s12885-022-09925-2)
Supplement: Supplementary file 6 — Additional file 6: Supplementary Table 5. 362 pairs of interaction between 83 miRNAs and 61 lncRNAs. [file 12885_2022_9925_MOESM6_ESM.xls]

Supplementary Table 5. 362 pairs of interaction between 83 miRNAs and 61 lncRNAs.
gene_id	gene_symbol	gene_class	microrna	seed_pos	seed_type	repeat	total_cons_%	primates_cons_%	mammals_cons_%	vertebrates_cons_%	tr_region
ENSG00000221135.1	AC021078.1	other	miR-383	chr5:148983843	7-mer-A1	1	4	22	0	0	ncRNA,
ENSG00000223768.1	LINC00205	lncRNA, intergenic	miR-146ac/146b-5p	chr21:46716943	7-mer-A1	1	7	33	0	0	ncRNA,
ENSG00000223768.1	LINC00205	lncRNA, intergenic	miR-153	chr21:46716598	7-mer-A1	1	11	44	4	0	ncRNA,
ENSG00000223768.1	LINC00205	lncRNA, intergenic	miR-155	chr21:46716951	7-mer-A1	1	4	22	0	0	ncRNA,
ENSG00000223768.1	LINC00205	lncRNA, intergenic	miR-194	chr21:46716526	7-mer-A1	1	9	44	0	0	ncRNA,
ENSG00000223768.1	LINC00205	lncRNA, intergenic	miR-194	chr21:46716968	7-mer-A1	1	11	56	0	0	ncRNA,
ENSG00000223768.1	LINC00205	lncRNA, intergenic	miR-26ab/1297/4465	chr21:46716304	8-mer	1	9	44	0	0	ncRNA,
ENSG00000223768.1	LINC00205	lncRNA, intergenic	miR-490-3p	chr21:46716973	7-mer-A1	1	9	44	0	0	ncRNA,
ENSG00000225733.1	FGD5-AS1	lncRNA, overlapping	miR-130ac/301ab/301b/301b-3p/454/721/4295/3666	chr3:14986228	7-mer-m8	1	9	44	0	0	ncRNA,
ENSG00000225733.1	FGD5-AS1	lncRNA, overlapping	miR-133abc	chr3:14987157	7-mer-m8	1	9	44	0	0	ncRNA,
ENSG00000225733.1	FGD5-AS1	lncRNA, overlapping	miR-93/93a/105/106a/291a-3p/294/295/302abcde/372/373/428/519a/520be/520acd-3p/1378/1420ac	chr3:14984974	8-mer	1	2	11	0	0	ncRNA,
ENSG00000225733.1	FGD5-AS1	lncRNA, overlapping	miR-93/93a/105/106a/291a-3p/294/295/302abcde/372/373/428/519a/520be/520acd-3p/1378/1420ac	chr3:14985249	7-mer-m8	1	27	67	26	0	ncRNA,
ENSG00000225733.1	FGD5-AS1	lncRNA, overlapping	miR-137/137ab	chr3:14985937	8-mer	0	11	56	0	0	ncRNA,
ENSG00000225733.1	FGD5-AS1	lncRNA, overlapping	miR-139-5p	chr3:14987661	7-mer-A1	0	11	56	0	0	ncRNA,
ENSG00000225733.1	FGD5-AS1	lncRNA, overlapping	miR-140/140-5p/876-3p/1244	chr3:14985199	7-mer-m8	1	20	67	13	0	ncRNA,
ENSG00000225733.1	FGD5-AS1	lncRNA, overlapping	miR-141/200a	chr3:14986104	7-mer-A1	1	11	56	0	0	ncRNA,
ENSG00000225733.1	FGD5-AS1	lncRNA, overlapping	miR-142-3p	chr3:14984964	7-mer-m8	1	0	0	0	0	ncRNA,
ENSG00000225733.1	FGD5-AS1	lncRNA, overlapping	miR-142-3p	chr3:14987063	7-mer-A1	1	9	44	0	0	ncRNA,
ENSG00000225733.1	FGD5-AS1	lncRNA, overlapping	miR-146ac/146b-5p	chr3:14962849	8-mer	0	16	67	4	0	ncRNA,
ENSG00000225733.1	FGD5-AS1	lncRNA, overlapping	miR-153	chr3:14989556	8-mer	0	36	67	26	31	ncRNA,
ENSG00000225733.1	FGD5-AS1	lncRNA, overlapping	miR-15abc/16/16abc/195/322/424/497/1907	chr3:14986024	7-mer-m8	0	9	44	0	0	ncRNA,
ENSG00000225733.1	FGD5-AS1	lncRNA, overlapping	miR-17/17-5p/20ab/20b-5p/93/106ab/427/518a-3p/519d	chr3:14962936	7-mer-m8	0	11	56	0	0	ncRNA,
ENSG00000225733.1	FGD5-AS1	lncRNA, overlapping	miR-17/17-5p/20ab/20b-5p/93/106ab/427/518a-3p/519d	chr3:14985248	7-mer-m8	1	11	56	0	0	ncRNA,
ENSG00000225733.1	FGD5-AS1	lncRNA, overlapping	miR-196abc	chr3:14984962	7-mer-m8	1	0	0	0	0	ncRNA,
ENSG00000225733.1	FGD5-AS1	lncRNA, overlapping	miR-199ab-5p	chr3:14964738	7-mer-A1	0	11	56	0	0	ncRNA,
ENSG00000225733.1	FGD5-AS1	lncRNA, overlapping	miR-19ab	chr3:14985567	8-mer	0	9	44	0	0	ncRNA,
ENSG00000225733.1	FGD5-AS1	lncRNA, overlapping	miR-203	chr3:14985362	7-mer-A1	0	7	33	0	0	ncRNA,
ENSG00000225733.1	FGD5-AS1	lncRNA, overlapping	miR-205/205ab	chr3:14986888	7-mer-A1	1	11	56	0	0	ncRNA,
ENSG00000225733.1	FGD5-AS1	lncRNA, overlapping	miR-210	chr3:14986911	7-mer-A1	1	4	22	0	0	ncRNA,
ENSG00000225733.1	FGD5-AS1	lncRNA, overlapping	miR-214/761/3619-5p	chr3:14986976	7-mer-m8	1	4	22	0	0	ncRNA,
ENSG00000225733.1	FGD5-AS1	lncRNA, overlapping	miR-217	chr3:14985760	7-mer-A1	1	7	22	4	0	ncRNA,
ENSG00000225733.1	FGD5-AS1	lncRNA, overlapping	miR-22/22-3p	chr3:14987148	7-mer-m8	1	7	33	0	0	ncRNA,
ENSG00000225733.1	FGD5-AS1	lncRNA, overlapping	miR-223	chr3:14986829	7-mer-m8	1	9	44	0	0	ncRNA,
ENSG00000225733.1	FGD5-AS1	lncRNA, overlapping	miR-122/122a/1352	chr3:14986226	7-mer-A1	1	9	44	0	0	ncRNA,
ENSG00000225733.1	FGD5-AS1	lncRNA, overlapping	miR-24/24ab/24-3p	chr3:14986085	7-mer-A1	1	13	67	0	0	ncRNA,
ENSG00000225733.1	FGD5-AS1	lncRNA, overlapping	miR-25/32/92abc/363/363-3p/367	chr3:14986984	7-mer-A1	1	4	22	0	0	ncRNA,
ENSG00000225733.1	FGD5-AS1	lncRNA, overlapping	miR-27abc/27a-3p	chr3:14984724	7-mer-A1	0	13	67	0	0	ncRNA,
ENSG00000225733.1	FGD5-AS1	lncRNA, overlapping	miR-103a/107/107ab	chr3:14986025	7-mer-m8	0	9	44	0	0	ncRNA,
ENSG00000225733.1	FGD5-AS1	lncRNA, overlapping	miR-124/124ab/506	chr3:14984996	7-mer-m8	1	24	67	22	0	ncRNA,
ENSG00000225733.1	FGD5-AS1	lncRNA, overlapping	miR-124/124ab/506	chr3:14985539	7-mer-m8	0	18	67	9	0	ncRNA,
ENSG00000225733.1	FGD5-AS1	lncRNA, overlapping	miR-33ab/33-5p	chr3:14986539	7-mer-m8	0	11	56	0	0	ncRNA,
ENSG00000225733.1	FGD5-AS1	lncRNA, overlapping	miR-34ac/34bc-5p/449abc/449c-5p	chr3:14965561	7-mer-m8	0	16	56	4	8	ncRNA,
ENSG00000225733.1	FGD5-AS1	lncRNA, overlapping	miR-34ac/34bc-5p/449abc/449c-5p	chr3:14985305	7-mer-A1	0	20	33	26	0	ncRNA,
ENSG00000225733.1	FGD5-AS1	lncRNA, overlapping	miR-375	chr3:14989712	7-mer-A1	0	27	78	22	0	ncRNA,
ENSG00000225733.1	FGD5-AS1	lncRNA, overlapping	miR-383	chr3:14985195	7-mer-A1	0	9	44	0	0	ncRNA,
ENSG00000225733.1	FGD5-AS1	lncRNA, overlapping	miR-383	chr3:14985790	7-mer-m8	1	20	56	17	0	ncRNA,
ENSG00000225733.1	FGD5-AS1	lncRNA, overlapping	miR-383	chr3:14987069	7-mer-m8	1	9	44	0	0	ncRNA,
ENSG00000225733.1	FGD5-AS1	lncRNA, overlapping	miR-10abc/10a-5p	chr3:14961987	7-mer-m8	0	11	56	0	0	ncRNA,
ENSG00000225733.1	FGD5-AS1	lncRNA, overlapping	miR-451	chr3:14988816	7-mer-A1	0	16	67	4	0	ncRNA,
ENSG00000225733.1	FGD5-AS1	lncRNA, overlapping	miR-129-5p/129ab-5p	chr3:14985166	8-mer	0	7	33	0	0	ncRNA,
ENSG00000225733.1	FGD5-AS1	lncRNA, overlapping	miR-129-5p/129ab-5p	chr3:14985443	7-mer-A1	0	20	56	17	0	ncRNA,
ENSG00000225733.1	FGD5-AS1	lncRNA, overlapping	miR-129-5p/129ab-5p	chr3:14986194	7-mer-A1	1	7	33	0	0	ncRNA,
ENSG00000225733.1	FGD5-AS1	lncRNA, overlapping	miR-129-5p/129ab-5p	chr3:14986346	7-mer-A1	1	4	22	0	0	ncRNA,
ENSG00000225733.1	FGD5-AS1	lncRNA, overlapping	miR-129-5p/129ab-5p	chr3:14986685	7-mer-m8	1	9	44	0	0	ncRNA,
ENSG00000225733.1	FGD5-AS1	lncRNA, overlapping	miR-129-5p/129ab-5p	chr3:14987112	7-mer-A1	1	11	56	0	0	ncRNA,
ENSG00000225733.1	FGD5-AS1	lncRNA, overlapping	miR-490-3p	chr3:14964684	8-mer	0	13	56	4	0	ncRNA,
ENSG00000225733.1	FGD5-AS1	lncRNA, overlapping	miR-499-5p	chr3:14985433	7-mer-m8	0	9	44	0	0	ncRNA,
ENSG00000226696.1	LENG8-AS1	lncRNA, overlapping	miR-133abc	chr19:54959457	8-mer	0	13	67	0	0	ncRNA,
ENSG00000226696.1	LENG8-AS1	lncRNA, overlapping	miR-9/9ab	chr19:54956074	7-mer-A1	1	7	33	0	0	ncRNA,
ENSG00000226696.1	LENG8-AS1	lncRNA, overlapping	miR-9/9ab	chr19:54956097	7-mer-A1	1	11	56	0	0	ncRNA,
ENSG00000226696.1	LENG8-AS1	lncRNA, overlapping	miR-140/140-5p/876-3p/1244	chr19:54956127	7-mer-m8	1	4	22	0	0	ncRNA,
ENSG00000226696.1	LENG8-AS1	lncRNA, overlapping	miR-183	chr19:54959407	7-mer-m8	0	9	44	0	0	ncRNA,
ENSG00000226696.1	LENG8-AS1	lncRNA, overlapping	miR-184	chr19:54959395	8-mer	0	9	33	4	0	ncRNA,
ENSG00000226696.1	LENG8-AS1	lncRNA, overlapping	miR-204/204b/211	chr19:54956306	7-mer-m8	1	11	56	0	0	ncRNA,
ENSG00000226696.1	LENG8-AS1	lncRNA, overlapping	miR-24/24ab/24-3p	chr19:54959842	7-mer-A1	1	13	67	0	0	ncRNA,
ENSG00000229152.1	ANKRD10-IT1	other	miR-183	chr13:111547621	7-mer-m8	0	11	56	0	0	ncRNA,
ENSG00000229152.1	ANKRD10-IT1	other	let-7/98/4458/4500	chr13:111551511	7-mer-A1	0	18	56	13	0	ncRNA,
ENSG00000229152.1	ANKRD10-IT1	other	miR-203	chr13:111547617	8-mer	0	11	56	0	0	ncRNA,
ENSG00000229152.1	ANKRD10-IT1	other	miR-24/24ab/24-3p	chr13:111547659	7-mer-A1	1	9	44	0	0	ncRNA,
ENSG00000229152.1	ANKRD10-IT1	other	miR-129-5p/129ab-5p	chr13:111551407	7-mer-A1	1	2	11	0	0	ncRNA,
ENSG00000231074.2	HCG18	lncRNA, overlapping	miR-551a	chr6:30261071	7-mer-A1	1	4	22	0	0	ncRNA,
ENSG00000231074.2	HCG18	lncRNA, overlapping	miR-130ac/301ab/301b/301b-3p/454/721/4295/3666	chr6:30259096	7-mer-A1	0	9	44	0	0	ncRNA,
ENSG00000231074.2	HCG18	lncRNA, overlapping	miR-130ac/301ab/301b/301b-3p/454/721/4295/3666	chr6:30282055	7-mer-m8	0	9	44	0	0	ncRNA,
ENSG00000231074.2	HCG18	lncRNA, overlapping	miR-132/212/212-3p	chr6:30259790	7-mer-m8	0	4	22	0	0	ncRNA,
ENSG00000231074.2	HCG18	lncRNA, overlapping	miR-133abc	chr6:30259564	7-mer-A1	0	11	56	0	0	ncRNA,
ENSG00000231074.2	HCG18	lncRNA, overlapping	miR-133abc	chr6:30261371	7-mer-m8	1	9	44	0	0	ncRNA,
ENSG00000231074.2	HCG18	lncRNA, overlapping	miR-9/9ab	chr6:30259562	7-mer-m8	0	13	56	4	0	ncRNA,
ENSG00000231074.2	HCG18	lncRNA, overlapping	miR-9/9ab	chr6:30262707	7-mer-m8	0	11	56	0	0	ncRNA,
ENSG00000231074.2	HCG18	lncRNA, overlapping	miR-93/93a/105/106a/291a-3p/294/295/302abcde/372/373/428/519a/520be/520acd-3p/1378/1420ac	chr6:30258869	7-mer-m8	0	11	44	4	0	ncRNA,
ENSG00000231074.2	HCG18	lncRNA, overlapping	miR-135ab/135a-5p	chr6:30258800	7-mer-m8	0	13	56	4	0	ncRNA,
ENSG00000231074.2	HCG18	lncRNA, overlapping	miR-137/137ab	chr6:30258809	8-mer	0	13	56	4	0	ncRNA,
ENSG00000231074.2	HCG18	lncRNA, overlapping	miR-138/138ab	chr6:30259130	7-mer-A1	0	16	67	4	0	ncRNA,
ENSG00000231074.2	HCG18	lncRNA, overlapping	miR-142-3p	chr6:30261666	7-mer-A1	0	9	44	0	0	ncRNA,
ENSG00000231074.2	HCG18	lncRNA, overlapping	miR-143/1721/4770	chr6:30261058	7-mer-m8	1	9	44	0	0	ncRNA,
ENSG00000231074.2	HCG18	lncRNA, overlapping	miR-143/1721/4770	chr6:30261583	7-mer-m8	1	9	44	0	0	ncRNA,
ENSG00000231074.2	HCG18	lncRNA, overlapping	miR-145	chr6:30264013	7-mer-m8	1	9	44	0	0	ncRNA,
ENSG00000231074.2	HCG18	lncRNA, overlapping	miR-146ac/146b-5p	chr6:30261137	7-mer-m8	1	16	33	17	0	ncRNA,
ENSG00000231074.2	HCG18	lncRNA, overlapping	miR-146ac/146b-5p	chr6:30294120	7-mer-m8	0	29	67	30	0	ncRNA,
ENSG00000231074.2	HCG18	lncRNA, overlapping	miR-148ab-3p/152	chr6:30258889	7-mer-A1	0	20	56	17	0	ncRNA,
ENSG00000231074.2	HCG18	lncRNA, overlapping	miR-148ab-3p/152	chr6:30259322	7-mer-A1	0	13	56	4	0	ncRNA,
ENSG00000231074.2	HCG18	lncRNA, overlapping	miR-148ab-3p/152	chr6:30259829	7-mer-m8	0	9	44	0	0	ncRNA,
ENSG00000231074.2	HCG18	lncRNA, overlapping	miR-150/5127	chr6:30259915	7-mer-m8	0	11	56	0	0	ncRNA,
ENSG00000231074.2	HCG18	lncRNA, overlapping	miR-150/5127	chr6:30260172	7-mer-A1	0	9	44	0	0	ncRNA,
ENSG00000231074.2	HCG18	lncRNA, overlapping	miR-155	chr6:30261876	8-mer	1	9	44	0	0	ncRNA,
ENSG00000231074.2	HCG18	lncRNA, overlapping	miR-15abc/16/16abc/195/322/424/497/1907	chr6:30262553	7-mer-m8	0	16	56	9	0	ncRNA,
ENSG00000231074.2	HCG18	lncRNA, overlapping	miR-15abc/16/16abc/195/322/424/497/1907	chr6:30293798	7-mer-m8	0	22	78	13	0	ncRNA,
ENSG00000231074.2	HCG18	lncRNA, overlapping	miR-15abc/16/16abc/195/322/424/497/1907	chr6:30294001	7-mer-m8	1	27	67	26	0	ncRNA,
ENSG00000231074.2	HCG18	lncRNA, overlapping	miR-17/17-5p/20ab/20b-5p/93/106ab/427/518a-3p/519d	chr6:30258868	7-mer-m8	0	11	44	4	0	ncRNA,
ENSG00000231074.2	HCG18	lncRNA, overlapping	miR-187	chr6:30259492	7-mer-A1	0	11	56	0	0	ncRNA,
ENSG00000231074.2	HCG18	lncRNA, overlapping	miR-191	chr6:30262610	7-mer-A1	0	2	11	0	0	ncRNA,
ENSG00000231074.2	HCG18	lncRNA, overlapping	miR-193/193b/193a-3p	chr6:30294247	7-mer-m8	0	22	67	17	0	ncRNA,
ENSG00000231074.2	HCG18	lncRNA, overlapping	miR-196abc	chr6:30260584	7-mer-m8	0	4	22	0	0	ncRNA,
ENSG00000231074.2	HCG18	lncRNA, overlapping	miR-196abc	chr6:30261918	7-mer-m8	0	2	11	0	0	ncRNA,
ENSG00000231074.2	HCG18	lncRNA, overlapping	miR-196abc	chr6:30262666	7-mer-m8	0	9	44	0	0	ncRNA,
ENSG00000231074.2	HCG18	lncRNA, overlapping	miR-196abc	chr6:30294052	7-mer-A1	1	11	56	0	0	ncRNA,
ENSG00000231074.2	HCG18	lncRNA, overlapping	miR-199ab-5p	chr6:30261012	7-mer-m8	1	9	44	0	0	ncRNA,
ENSG00000231074.2	HCG18	lncRNA, overlapping	miR-1ab/206/613	chr6:30261811	7-mer-m8	1	11	44	4	0	ncRNA,
ENSG00000231074.2	HCG18	lncRNA, overlapping	miR-203	chr6:30261308	7-mer-A1	0	9	33	4	0	ncRNA,
ENSG00000231074.2	HCG18	lncRNA, overlapping	miR-203	chr6:30261792	7-mer-m8	1	7	22	4	0	ncRNA,
ENSG00000231074.2	HCG18	lncRNA, overlapping	miR-205/205ab	chr6:30260208	8-mer	0	11	56	0	0	ncRNA,
ENSG00000231074.2	HCG18	lncRNA, overlapping	miR-205/205ab	chr6:30260885	7-mer-m8	1	4	11	4	0	ncRNA,
ENSG00000231074.2	HCG18	lncRNA, overlapping	miR-214/761/3619-5p	chr6:30293800	7-mer-m8	0	16	44	13	0	ncRNA,
ENSG00000231074.2	HCG18	lncRNA, overlapping	miR-216a	chr6:30260347	7-mer-m8	0	9	44	0	0	ncRNA,
ENSG00000231074.2	HCG18	lncRNA, overlapping	miR-216b/216b-5p	chr6:30261121	7-mer-m8	1	9	44	0	0	ncRNA,
ENSG00000231074.2	HCG18	lncRNA, overlapping	miR-216b/216b-5p	chr6:30261311	7-mer-m8	0	4	22	0	0	ncRNA,
ENSG00000231074.2	HCG18	lncRNA, overlapping	miR-217	chr6:30258715	7-mer-m8	0	9	44	0	0	ncRNA,
ENSG00000231074.2	HCG18	lncRNA, overlapping	miR-22/22-3p	chr6:30294886	7-mer-m8	0	38	78	43	0	ncRNA,
ENSG00000231074.2	HCG18	lncRNA, overlapping	miR-223	chr6:30258887	7-mer-A1	0	20	56	17	0	ncRNA,
ENSG00000231074.2	HCG18	lncRNA, overlapping	miR-122/122a/1352	chr6:30261524	8-mer	0	9	44	0	0	ncRNA,
ENSG00000231074.2	HCG18	lncRNA, overlapping	miR-23abc/23b-3p	chr6:30259461	7-mer-m8	0	2	11	0	0	ncRNA,
ENSG00000231074.2	HCG18	lncRNA, overlapping	miR-23abc/23b-3p	chr6:30259475	7-mer-m8	0	11	56	0	0	ncRNA,
ENSG00000231074.2	HCG18	lncRNA, overlapping	miR-23abc/23b-3p	chr6:30260355	7-mer-m8	0	11	56	0	0	ncRNA,
ENSG00000231074.2	HCG18	lncRNA, overlapping	miR-23abc/23b-3p	chr6:30261284	7-mer-A1	1	11	44	4	0	ncRNA,
ENSG00000231074.2	HCG18	lncRNA, overlapping	miR-24/24ab/24-3p	chr6:30259655	7-mer-m8	0	11	56	0	0	ncRNA,
ENSG00000231074.2	HCG18	lncRNA, overlapping	miR-25/32/92abc/363/363-3p/367	chr6:30261334	7-mer-A1	0	11	33	9	0	ncRNA,
ENSG00000231074.2	HCG18	lncRNA, overlapping	miR-27abc/27a-3p	chr6:30262216	7-mer-m8	0	2	11	0	0	ncRNA,
ENSG00000231074.2	HCG18	lncRNA, overlapping	miR-27abc/27a-3p	chr6:30282097	7-mer-A1	0	13	67	0	0	ncRNA,
ENSG00000231074.2	HCG18	lncRNA, overlapping	miR-101/101ab	chr6:30260369	7-mer-m8	0	9	44	0	0	ncRNA,
ENSG00000231074.2	HCG18	lncRNA, overlapping	miR-29abcd	chr6:30263974	7-mer-m8	1	9	44	0	0	ncRNA,
ENSG00000231074.2	HCG18	lncRNA, overlapping	miR-30abcdef/30abe-5p/384-5p	chr6:30258597	8-mer	0	9	44	0	0	ncRNA,
ENSG00000231074.2	HCG18	lncRNA, overlapping	miR-103a/107/107ab	chr6:30262043	7-mer-m8	0	7	33	0	0	ncRNA,
ENSG00000231074.2	HCG18	lncRNA, overlapping	miR-103a/107/107ab	chr6:30262554	7-mer-m8	0	9	44	0	0	ncRNA,
ENSG00000231074.2	HCG18	lncRNA, overlapping	miR-338/338-3p	chr6:30262112	7-mer-m8	0	9	44	0	0	ncRNA,
ENSG00000231074.2	HCG18	lncRNA, overlapping	miR-338/338-3p	chr6:30293796	7-mer-A1	0	24	78	17	0	ncRNA,
ENSG00000231074.2	HCG18	lncRNA, overlapping	miR-338/338-3p	chr6:30294489	7-mer-m8	0	13	67	0	0	ncRNA,
ENSG00000231074.2	HCG18	lncRNA, overlapping	miR-33a-3p/365/365-3p	chr6:30260621	7-mer-m8	0	9	44	0	0	ncRNA,
ENSG00000231074.2	HCG18	lncRNA, overlapping	miR-33a-3p/365/365-3p	chr6:30263984	8-mer	1	4	22	0	0	ncRNA,
ENSG00000231074.2	HCG18	lncRNA, overlapping	miR-33ab/33-5p	chr6:30258749	7-mer-A1	0	18	33	22	0	ncRNA,
ENSG00000231074.2	HCG18	lncRNA, overlapping	miR-34ac/34bc-5p/449abc/449c-5p	chr6:30259827	7-mer-m8	0	9	44	0	0	ncRNA,
ENSG00000231074.2	HCG18	lncRNA, overlapping	miR-34ac/34bc-5p/449abc/449c-5p	chr6:30261483	7-mer-m8	1	4	22	0	0	ncRNA,
ENSG00000231074.2	HCG18	lncRNA, overlapping	miR-375	chr6:30259555	7-mer-A1	0	13	67	0	0	ncRNA,
ENSG00000231074.2	HCG18	lncRNA, overlapping	miR-375	chr6:30259578	7-mer-A1	0	4	22	0	0	ncRNA,
ENSG00000231074.2	HCG18	lncRNA, overlapping	miR-128/128ab	chr6:30262217	7-mer-A1	0	2	11	0	0	ncRNA,
ENSG00000231074.2	HCG18	lncRNA, overlapping	miR-129-5p/129ab-5p	chr6:30259779	7-mer-A1	0	0	0	0	0	ncRNA,
ENSG00000231074.2	HCG18	lncRNA, overlapping	miR-129-5p/129ab-5p	chr6:30260101	8-mer	0	2	11	0	0	ncRNA,
ENSG00000231074.2	HCG18	lncRNA, overlapping	miR-129-5p/129ab-5p	chr6:30261423	7-mer-A1	0	11	44	4	0	ncRNA,
ENSG00000231074.2	HCG18	lncRNA, overlapping	miR-499-5p	chr6:30259262	7-mer-m8	0	11	44	4	0	ncRNA,
ENSG00000232931.1	LINC00342	lncRNA, intergenic	miR-138/138ab	chr2:96480587	7-mer-A1	0	11	56	0	0	ncRNA,
ENSG00000232931.1	LINC00342	lncRNA, intergenic	miR-139-5p	chr2:96481622	7-mer-m8	1	9	44	0	0	ncRNA,
ENSG00000232931.1	LINC00342	lncRNA, intergenic	miR-141/200a	chr2:96480927	7-mer-m8	0	11	56	0	0	ncRNA,
ENSG00000232931.1	LINC00342	lncRNA, intergenic	miR-141/200a	chr2:96481335	7-mer-m8	1	11	56	0	0	ncRNA,
ENSG00000232931.1	LINC00342	lncRNA, intergenic	miR-142-3p	chr2:96479855	7-mer-A1	0	11	56	0	0	ncRNA,
ENSG00000232931.1	LINC00342	lncRNA, intergenic	miR-142-3p	chr2:96479875	7-mer-m8	0	11	56	0	0	ncRNA,
ENSG00000232931.1	LINC00342	lncRNA, intergenic	miR-144	chr2:96481624	7-mer-A1	1	9	44	0	0	ncRNA,
ENSG00000232931.1	LINC00342	lncRNA, intergenic	miR-146ac/146b-5p	chr2:96479114	7-mer-m8	0	9	44	0	0	ncRNA,
ENSG00000232931.1	LINC00342	lncRNA, intergenic	miR-15abc/16/16abc/195/322/424/497/1907	chr2:96480559	7-mer-m8	0	7	33	0	0	ncRNA,
ENSG00000232931.1	LINC00342	lncRNA, intergenic	miR-182	chr2:96479993	7-mer-m8	0	11	56	0	0	ncRNA,
ENSG00000232931.1	LINC00342	lncRNA, intergenic	miR-183	chr2:96480357	7-mer-A1	0	7	33	0	0	ncRNA,
ENSG00000232931.1	LINC00342	lncRNA, intergenic	miR-192/215	chr2:96472915	8-mer	0	7	33	0	0	ncRNA,
ENSG00000232931.1	LINC00342	lncRNA, intergenic	miR-193/193b/193a-3p	chr2:96480930	7-mer-m8	0	11	56	0	0	ncRNA,
ENSG00000232931.1	LINC00342	lncRNA, intergenic	miR-19ab	chr2:96481015	8-mer	1	11	56	0	0	ncRNA,
ENSG00000232931.1	LINC00342	lncRNA, intergenic	miR-19ab	chr2:96481187	8-mer	1	7	33	0	0	ncRNA,
ENSG00000232931.1	LINC00342	lncRNA, intergenic	miR-203	chr2:96480375	8-mer	0	11	56	0	0	ncRNA,
ENSG00000232931.1	LINC00342	lncRNA, intergenic	miR-204/204b/211	chr2:96480297	7-mer-A1	0	11	56	0	0	ncRNA,
ENSG00000232931.1	LINC00342	lncRNA, intergenic	miR-204/204b/211	chr2:96480515	7-mer-A1	0	11	56	0	0	ncRNA,
ENSG00000232931.1	LINC00342	lncRNA, intergenic	miR-205/205ab	chr2:96480197	7-mer-A1	0	11	56	0	0	ncRNA,
ENSG00000232931.1	LINC00342	lncRNA, intergenic	miR-214/761/3619-5p	chr2:96480558	7-mer-A1	0	11	56	0	0	ncRNA,
ENSG00000232931.1	LINC00342	lncRNA, intergenic	miR-217	chr2:96480886	7-mer-m8	0	7	33	0	0	ncRNA,
ENSG00000232931.1	LINC00342	lncRNA, intergenic	miR-218/218a	chr2:96479919	7-mer-A1	0	11	56	0	0	ncRNA,
ENSG00000232931.1	LINC00342	lncRNA, intergenic	miR-221/222/222ab/1928	chr2:96479922	7-mer-A1	0	11	56	0	0	ncRNA,
ENSG00000232931.1	LINC00342	lncRNA, intergenic	miR-221/222/222ab/1928	chr2:96481249	7-mer-A1	1	11	56	0	0	ncRNA,
ENSG00000232931.1	LINC00342	lncRNA, intergenic	miR-27abc/27a-3p	chr2:96480547	7-mer-m8	0	7	33	0	0	ncRNA,
ENSG00000232931.1	LINC00342	lncRNA, intergenic	miR-101/101ab	chr2:96481624	7-mer-A1	1	9	44	0	0	ncRNA,
ENSG00000232931.1	LINC00342	lncRNA, intergenic	miR-31	chr2:96479109	7-mer-m8	0	11	56	0	0	ncRNA,
ENSG00000232931.1	LINC00342	lncRNA, intergenic	miR-338/338-3p	chr2:96480173	7-mer-m8	0	7	33	0	0	ncRNA,
ENSG00000232931.1	LINC00342	lncRNA, intergenic	miR-33ab/33-5p	chr2:96481932	8-mer	1	4	22	0	0	ncRNA,
ENSG00000232931.1	LINC00342	lncRNA, intergenic	miR-375	chr2:96479275	7-mer-A1	0	11	56	0	0	ncRNA,
ENSG00000232931.1	LINC00342	lncRNA, intergenic	miR-128/128ab	chr2:96480548	7-mer-A1	0	7	33	0	0	ncRNA,
ENSG00000232931.1	LINC00342	lncRNA, intergenic	miR-129-5p/129ab-5p	chr2:96481928	7-mer-m8	1	7	33	0	0	ncRNA,
ENSG00000232931.1	LINC00342	lncRNA, intergenic	miR-490-3p	chr2:96480765	7-mer-m8	0	9	44	0	0	ncRNA,
ENSG00000237036.2	ZEB1-AS1	lncRNA, overlapping	miR-144	chr10:31596728	7-mer-m8	1	13	56	4	0	ncRNA,
ENSG00000237036.2	ZEB1-AS1	lncRNA, overlapping	miR-190/190ab	chr10:31596813	8-mer	1	13	22	17	0	ncRNA,
ENSG00000237036.2	ZEB1-AS1	lncRNA, overlapping	miR-193/193b/193a-3p	chr10:31608550	7-mer-m8	0	0	0	0	0	ncRNA,
ENSG00000237036.2	ZEB1-AS1	lncRNA, overlapping	miR-19ab	chr10:31608725	7-mer-m8	0	16	67	4	0	ncRNA,
ENSG00000237036.2	ZEB1-AS1	lncRNA, overlapping	miR-204/204b/211	chr10:31607466	7-mer-m8	0	29	78	26	0	ncRNA,
ENSG00000237036.2	ZEB1-AS1	lncRNA, overlapping	miR-205/205ab	chr10:31597059	7-mer-m8	0	20	67	13	0	ncRNA,
ENSG00000237036.2	ZEB1-AS1	lncRNA, overlapping	miR-214/761/3619-5p	chr10:31607285	7-mer-m8	0	47	89	57	0	ncRNA,
ENSG00000237036.2	ZEB1-AS1	lncRNA, overlapping	miR-214/761/3619-5p	chr10:31607942	7-mer-A1	0	13	56	4	0	ncRNA,
ENSG00000237036.2	ZEB1-AS1	lncRNA, overlapping	miR-216a	chr10:31607414	7-mer-m8	0	11	56	0	0	ncRNA,
ENSG00000237036.2	ZEB1-AS1	lncRNA, overlapping	miR-25/32/92abc/363/363-3p/367	chr10:31598906	7-mer-m8	1	4	22	0	0	ncRNA,
ENSG00000237036.2	ZEB1-AS1	lncRNA, overlapping	miR-31	chr10:31607370	7-mer-A1	0	16	67	4	0	ncRNA,
ENSG00000237036.2	ZEB1-AS1	lncRNA, overlapping	miR-490-3p	chr10:31598866	7-mer-m8	1	9	44	0	0	ncRNA,
ENSG00000239303.1	AC073869.1	other	miR-21/590-5p	chr2:132143109	7-mer-m8	0	29	22	26	38	ncRNA,
ENSG00000247556.2	OIP5-AS1	other	miR-503	chr15:41596866	7-mer-A1	0	36	67	43	0	ncRNA,
ENSG00000247556.2	OIP5-AS1	other	miR-130ac/301ab/301b/301b-3p/454/721/4295/3666	chr15:41595611	7-mer-A1	0	13	56	4	0	ncRNA,
ENSG00000247556.2	OIP5-AS1	other	miR-132/212/212-3p	chr15:41598656	7-mer-A1	0	11	44	4	0	ncRNA,
ENSG00000247556.2	OIP5-AS1	other	miR-7/7ab	chr15:41590634	8-mer	0	53	89	70	0	ncRNA,
ENSG00000247556.2	OIP5-AS1	other	miR-7/7ab	chr15:41592474	7-mer-A1	0	24	78	17	0	ncRNA,
ENSG00000247556.2	OIP5-AS1	other	miR-7/7ab	chr15:41592797	8-mer	0	78	100	87	46	ncRNA,
ENSG00000247556.2	OIP5-AS1	other	miR-7/7ab	chr15:41598077	7-mer-m8	0	4	22	0	0	ncRNA,
ENSG00000247556.2	OIP5-AS1	other	miR-9/9ab	chr15:41580608	7-mer-m8	1	7	33	0	0	ncRNA,
ENSG00000247556.2	OIP5-AS1	other	miR-93/93a/105/106a/291a-3p/294/295/302abcde/372/373/428/519a/520be/520acd-3p/1378/1420ac	chr15:41594451	7-mer-m8	1	4	22	0	0	ncRNA,
ENSG00000247556.2	OIP5-AS1	other	miR-93/93a/105/106a/291a-3p/294/295/302abcde/372/373/428/519a/520be/520acd-3p/1378/1420ac	chr15:41598389	7-mer-A1	0	11	33	9	0	ncRNA,
ENSG00000247556.2	OIP5-AS1	other	miR-135ab/135a-5p	chr15:41594269	8-mer	0	2	11	0	0	ncRNA,
ENSG00000247556.2	OIP5-AS1	other	miR-137/137ab	chr15:41594313	8-mer	0	47	33	61	31	ncRNA,
ENSG00000247556.2	OIP5-AS1	other	miR-137/137ab	chr15:41595595	7-mer-m8	0	53	56	83	0	ncRNA,
ENSG00000247556.2	OIP5-AS1	other	miR-137/137ab	chr15:41596509	7-mer-m8	0	56	89	70	8	ncRNA,
ENSG00000247556.2	OIP5-AS1	other	miR-137/137ab	chr15:41596625	7-mer-m8	0	73	89	91	31	ncRNA,
ENSG00000247556.2	OIP5-AS1	other	miR-137/137ab	chr15:41597145	7-mer-A1	0	0	0	0	0	ncRNA,
ENSG00000247556.2	OIP5-AS1	other	miR-137/137ab	chr15:41598704	8-mer	0	73	89	87	38	ncRNA,
ENSG00000247556.2	OIP5-AS1	other	miR-139-5p	chr15:41593854	7-mer-A1	0	22	56	22	0	ncRNA,
ENSG00000247556.2	OIP5-AS1	other	miR-140/140-5p/876-3p/1244	chr15:41596789	7-mer-m8	0	9	44	0	0	ncRNA,
ENSG00000247556.2	OIP5-AS1	other	miR-141/200a	chr15:41577523	7-mer-A1	0	0	0	0	0	ncRNA,
ENSG00000247556.2	OIP5-AS1	other	miR-141/200a	chr15:41592449	7-mer-m8	0	16	44	13	0	ncRNA,
ENSG00000247556.2	OIP5-AS1	other	miR-141/200a	chr15:41592535	7-mer-m8	0	36	78	39	0	ncRNA,
ENSG00000247556.2	OIP5-AS1	other	miR-141/200a	chr15:41596577	7-mer-m8	0	18	89	0	0	ncRNA,
ENSG00000247556.2	OIP5-AS1	other	miR-143/1721/4770	chr15:41578267	8-mer	0	33	89	30	0	ncRNA,
ENSG00000247556.2	OIP5-AS1	other	miR-144	chr15:41578334	7-mer-m8	0	33	78	35	0	ncRNA,
ENSG00000247556.2	OIP5-AS1	other	miR-145	chr15:41593701	8-mer	0	13	56	4	0	ncRNA,
ENSG00000247556.2	OIP5-AS1	other	miR-146ac/146b-5p	chr15:41594088	7-mer-A1	0	4	11	4	0	ncRNA,
ENSG00000247556.2	OIP5-AS1	other	miR-148ab-3p/152	chr15:41580639	7-mer-A1	1	7	33	0	0	ncRNA,
ENSG00000247556.2	OIP5-AS1	other	miR-148ab-3p/152	chr15:41598730	8-mer	0	62	89	70	31	ncRNA,
ENSG00000247556.2	OIP5-AS1	other	miR-150/5127	chr15:41577426	7-mer-A1	0	16	78	0	0	ncRNA,
ENSG00000247556.2	OIP5-AS1	other	miR-150/5127	chr15:41578627	7-mer-m8	1	13	67	0	0	ncRNA,
ENSG00000247556.2	OIP5-AS1	other	miR-150/5127	chr15:41589406	7-mer-m8	1	11	56	0	0	ncRNA,
ENSG00000247556.2	OIP5-AS1	other	miR-150/5127	chr15:41590857	7-mer-m8	1	9	44	0	0	ncRNA,
ENSG00000247556.2	OIP5-AS1	other	miR-150/5127	chr15:41590889	7-mer-m8	1	11	56	0	0	ncRNA,
ENSG00000247556.2	OIP5-AS1	other	miR-150/5127	chr15:41594142	7-mer-A1	0	36	44	43	15	ncRNA,
ENSG00000247556.2	OIP5-AS1	other	miR-150/5127	chr15:41594457	7-mer-m8	1	7	33	0	0	ncRNA,
ENSG00000247556.2	OIP5-AS1	other	miR-153	chr15:41595813	7-mer-A1	0	13	67	0	0	ncRNA,
ENSG00000247556.2	OIP5-AS1	other	miR-153	chr15:41596053	7-mer-m8	0	13	67	0	0	ncRNA,
ENSG00000247556.2	OIP5-AS1	other	miR-153	chr15:41598605	7-mer-m8	0	76	89	91	38	ncRNA,
ENSG00000247556.2	OIP5-AS1	other	miR-155	chr15:41592829	7-mer-m8	0	71	100	78	38	ncRNA,
ENSG00000247556.2	OIP5-AS1	other	miR-15abc/16/16abc/195/322/424/497/1907	chr15:41596866	7-mer-A1	0	36	67	43	0	ncRNA,
ENSG00000247556.2	OIP5-AS1	other	miR-17/17-5p/20ab/20b-5p/93/106ab/427/518a-3p/519d	chr15:41594452	7-mer-m8	1	4	22	0	0	ncRNA,
ENSG00000247556.2	OIP5-AS1	other	miR-17/17-5p/20ab/20b-5p/93/106ab/427/518a-3p/519d	chr15:41601316	7-mer-A1	1	7	33	0	0	ncRNA,
ENSG00000247556.2	OIP5-AS1	other	miR-181abcd/4262	chr15:41594774	8-mer	0	51	78	70	0	ncRNA,
ENSG00000247556.2	OIP5-AS1	other	miR-181abcd/4262	chr15:41601232	7-mer-m8	1	20	56	17	0	ncRNA,
ENSG00000247556.2	OIP5-AS1	other	miR-183	chr15:41591216	7-mer-m8	0	9	44	0	0	ncRNA,
ENSG00000247556.2	OIP5-AS1	other	miR-183	chr15:41592856	7-mer-m8	0	56	78	61	31	ncRNA,
ENSG00000247556.2	OIP5-AS1	other	let-7/98/4458/4500	chr15:41593872	7-mer-m8	0	36	67	43	0	ncRNA,
ENSG00000247556.2	OIP5-AS1	other	miR-18ab/4735-3p	chr15:41580386	7-mer-A1	1	0	0	0	0	ncRNA,
ENSG00000247556.2	OIP5-AS1	other	miR-18ab/4735-3p	chr15:41595391	7-mer-m8	0	29	67	30	0	ncRNA,
ENSG00000247556.2	OIP5-AS1	other	miR-190/190ab	chr15:41592245	7-mer-A1	0	16	78	0	0	ncRNA,
ENSG00000247556.2	OIP5-AS1	other	miR-192/215	chr15:41594483	7-mer-A1	1	4	22	0	0	ncRNA,
ENSG00000247556.2	OIP5-AS1	other	miR-193/193b/193a-3p	chr15:41576328	7-mer-m8	0	16	67	4	0	ncRNA,
ENSG00000247556.2	OIP5-AS1	other	miR-193/193b/193a-3p	chr15:41580437	7-mer-m8	0	4	22	0	0	ncRNA,
ENSG00000247556.2	OIP5-AS1	other	miR-193/193b/193a-3p	chr15:41596929	7-mer-A1	0	9	44	0	0	ncRNA,
ENSG00000247556.2	OIP5-AS1	other	miR-193/193b/193a-3p	chr15:41598109	7-mer-A1	0	9	44	0	0	ncRNA,
ENSG00000247556.2	OIP5-AS1	other	miR-194	chr15:41592760	7-mer-A1	0	76	100	87	38	ncRNA,
ENSG00000247556.2	OIP5-AS1	other	miR-196abc	chr15:41593725	7-mer-A1	0	20	56	17	0	ncRNA,
ENSG00000247556.2	OIP5-AS1	other	miR-19ab	chr15:41594409	7-mer-A1	0	9	44	0	0	ncRNA,
ENSG00000247556.2	OIP5-AS1	other	miR-1ab/206/613	chr15:41590571	7-mer-A1	0	9	44	0	0	ncRNA,
ENSG00000247556.2	OIP5-AS1	other	miR-1ab/206/613	chr15:41598298	7-mer-A1	0	7	33	0	0	ncRNA,
ENSG00000247556.2	OIP5-AS1	other	miR-200bc/429/548a	chr15:41593935	8-mer	0	29	78	26	0	ncRNA,
ENSG00000247556.2	OIP5-AS1	other	miR-200bc/429/548a	chr15:41598264	7-mer-m8	0	9	44	0	0	ncRNA,
ENSG00000247556.2	OIP5-AS1	other	miR-200bc/429/548a	chr15:41598574	7-mer-A1	0	40	89	43	0	ncRNA,
ENSG00000247556.2	OIP5-AS1	other	miR-200bc/429/548a	chr15:41601709	7-mer-A1	0	22	67	17	0	ncRNA,
ENSG00000247556.2	OIP5-AS1	other	miR-203	chr15:41593077	7-mer-m8	0	11	56	0	0	ncRNA,
ENSG00000247556.2	OIP5-AS1	other	miR-204/204b/211	chr15:41577632	7-mer-m8	1	9	44	0	0	ncRNA,
ENSG00000247556.2	OIP5-AS1	other	miR-204/204b/211	chr15:41595051	7-mer-m8	0	16	67	4	0	ncRNA,
ENSG00000247556.2	OIP5-AS1	other	miR-205/205ab	chr15:41578561	7-mer-A1	0	27	67	26	0	ncRNA,
ENSG00000247556.2	OIP5-AS1	other	miR-208ab/208ab-3p	chr15:41593438	7-mer-A1	0	9	44	0	0	ncRNA,
ENSG00000247556.2	OIP5-AS1	other	miR-21/590-5p	chr15:41578421	7-mer-A1	0	11	56	0	0	ncRNA,
ENSG00000247556.2	OIP5-AS1	other	miR-214/761/3619-5p	chr15:41580523	7-mer-m8	1	9	44	0	0	ncRNA,
ENSG00000247556.2	OIP5-AS1	other	miR-214/761/3619-5p	chr15:41600991	7-mer-m8	1	7	33	0	0	ncRNA,
ENSG00000247556.2	OIP5-AS1	other	miR-216a	chr15:41580408	7-mer-m8	1	9	44	0	0	ncRNA,
ENSG00000247556.2	OIP5-AS1	other	miR-216a	chr15:41591048	7-mer-m8	1	2	11	0	0	ncRNA,
ENSG00000247556.2	OIP5-AS1	other	miR-216a	chr15:41591984	7-mer-m8	0	13	56	4	0	ncRNA,
ENSG00000247556.2	OIP5-AS1	other	miR-216a	chr15:41593004	7-mer-A1	0	36	78	39	0	ncRNA,
ENSG00000247556.2	OIP5-AS1	other	miR-216b/216b-5p	chr15:41593004	8-mer	0	36	78	39	0	ncRNA,
ENSG00000247556.2	OIP5-AS1	other	miR-217	chr15:41589024	7-mer-m8	0	4	22	0	0	ncRNA,
ENSG00000247556.2	OIP5-AS1	other	miR-217	chr15:41591211	7-mer-m8	0	13	67	0	0	ncRNA,
ENSG00000247556.2	OIP5-AS1	other	miR-217	chr15:41597425	7-mer-A1	0	9	44	0	0	ncRNA,
ENSG00000247556.2	OIP5-AS1	other	miR-218/218a	chr15:41590662	7-mer-m8	0	42	67	57	0	ncRNA,
ENSG00000247556.2	OIP5-AS1	other	miR-218/218a	chr15:41594228	7-mer-A1	0	2	11	0	0	ncRNA,
ENSG00000247556.2	OIP5-AS1	other	miR-218/218a	chr15:41597857	7-mer-m8	0	0	0	0	0	ncRNA,
ENSG00000247556.2	OIP5-AS1	other	miR-22/22-3p	chr15:41592075	8-mer	0	9	44	0	0	ncRNA,
ENSG00000247556.2	OIP5-AS1	other	miR-22/22-3p	chr15:41598587	7-mer-m8	0	60	78	65	38	ncRNA,
ENSG00000247556.2	OIP5-AS1	other	miR-221/222/222ab/1928	chr15:41593709	7-mer-m8	0	29	67	30	0	ncRNA,
ENSG00000247556.2	OIP5-AS1	other	miR-223	chr15:41596282	7-mer-m8	0	7	33	0	0	ncRNA,
ENSG00000247556.2	OIP5-AS1	other	miR-223	chr15:41597187	7-mer-A1	0	11	44	4	0	ncRNA,
ENSG00000247556.2	OIP5-AS1	other	miR-223	chr15:41598258	7-mer-A1	0	13	56	4	0	ncRNA,
ENSG00000247556.2	OIP5-AS1	other	miR-122/122a/1352	chr15:41591063	7-mer-A1	1	11	56	0	0	ncRNA,
ENSG00000247556.2	OIP5-AS1	other	miR-23abc/23b-3p	chr15:41597491	7-mer-m8	1	4	22	0	0	ncRNA,
ENSG00000247556.2	OIP5-AS1	other	miR-24/24ab/24-3p	chr15:41577753	8-mer	1	11	56	0	0	ncRNA,
ENSG00000247556.2	OIP5-AS1	other	miR-24/24ab/24-3p	chr15:41580421	7-mer-A1	1	7	33	0	0	ncRNA,
ENSG00000247556.2	OIP5-AS1	other	miR-24/24ab/24-3p	chr15:41597682	7-mer-A1	1	13	67	0	0	ncRNA,
ENSG00000247556.2	OIP5-AS1	other	miR-24/24ab/24-3p	chr15:41601182	7-mer-A1	1	7	33	0	0	ncRNA,
ENSG00000247556.2	OIP5-AS1	other	miR-25/32/92abc/363/363-3p/367	chr15:41580194	7-mer-m8	1	9	44	0	0	ncRNA,
ENSG00000247556.2	OIP5-AS1	other	miR-25/32/92abc/363/363-3p/367	chr15:41589100	7-mer-m8	1	7	33	0	0	ncRNA,
ENSG00000247556.2	OIP5-AS1	other	miR-25/32/92abc/363/363-3p/367	chr15:41592709	8-mer	0	78	100	87	46	ncRNA,
ENSG00000247556.2	OIP5-AS1	other	miR-25/32/92abc/363/363-3p/367	chr15:41597144	7-mer-A1	0	0	0	0	0	ncRNA,
ENSG00000247556.2	OIP5-AS1	other	miR-26ab/1297/4465	chr15:41598089	7-mer-m8	0	4	22	0	0	ncRNA,
ENSG00000247556.2	OIP5-AS1	other	miR-27abc/27a-3p	chr15:41598015	7-mer-m8	0	2	11	0	0	ncRNA,
ENSG00000247556.2	OIP5-AS1	other	miR-29abcd	chr15:41595861	7-mer-m8	0	62	100	78	8	ncRNA,
ENSG00000247556.2	OIP5-AS1	other	miR-30abcdef/30abe-5p/384-5p	chr15:41591870	7-mer-m8	0	13	44	9	0	ncRNA,
ENSG00000247556.2	OIP5-AS1	other	miR-30abcdef/30abe-5p/384-5p	chr15:41592538	7-mer-m8	0	40	78	48	0	ncRNA,
ENSG00000247556.2	OIP5-AS1	other	miR-30abcdef/30abe-5p/384-5p	chr15:41595790	7-mer-m8	0	56	89	74	0	ncRNA,
ENSG00000247556.2	OIP5-AS1	other	miR-30abcdef/30abe-5p/384-5p	chr15:41595847	7-mer-A1	0	71	100	91	15	ncRNA,
ENSG00000247556.2	OIP5-AS1	other	miR-30abcdef/30abe-5p/384-5p	chr15:41596004	7-mer-A1	0	58	89	78	0	ncRNA,
ENSG00000247556.2	OIP5-AS1	other	miR-30abcdef/30abe-5p/384-5p	chr15:41598498	7-mer-m8	0	20	67	13	0	ncRNA,
ENSG00000247556.2	OIP5-AS1	other	miR-30abcdef/30abe-5p/384-5p	chr15:41601450	7-mer-A1	0	24	89	13	0	ncRNA,
ENSG00000247556.2	OIP5-AS1	other	miR-103a/107/107ab	chr15:41589328	7-mer-A1	1	7	33	0	0	ncRNA,
ENSG00000247556.2	OIP5-AS1	other	miR-338/338-3p	chr15:41591897	7-mer-m8	0	18	67	9	0	ncRNA,
ENSG00000247556.2	OIP5-AS1	other	miR-33ab/33-5p	chr15:41593996	7-mer-A1	0	27	67	26	0	ncRNA,
ENSG00000247556.2	OIP5-AS1	other	miR-34ac/34bc-5p/449abc/449c-5p	chr15:41601146	7-mer-m8	1	7	33	0	0	ncRNA,
ENSG00000247556.2	OIP5-AS1	other	miR-375	chr15:41590787	7-mer-A1	0	38	67	48	0	ncRNA,
ENSG00000247556.2	OIP5-AS1	other	miR-425/425-5p/489	chr15:41592242	7-mer-A1	0	16	78	0	0	ncRNA,
ENSG00000247556.2	OIP5-AS1	other	miR-425/425-5p/489	chr15:41598054	7-mer-A1	0	22	67	17	0	ncRNA,
ENSG00000247556.2	OIP5-AS1	other	miR-10abc/10a-5p	chr15:41595985	7-mer-A1	0	13	56	4	0	ncRNA,
ENSG00000247556.2	OIP5-AS1	other	miR-455-5p	chr15:41594565	7-mer-m8	1	4	22	0	0	ncRNA,
ENSG00000247556.2	OIP5-AS1	other	miR-455-5p	chr15:41597048	7-mer-A1	0	13	44	4	8	ncRNA,
ENSG00000247556.2	OIP5-AS1	other	miR-455-5p	chr15:41597087	7-mer-m8	0	4	22	0	0	ncRNA,
ENSG00000247556.2	OIP5-AS1	other	miR-455-5p	chr15:41598164	7-mer-m8	0	9	44	0	0	ncRNA,
ENSG00000247556.2	OIP5-AS1	other	miR-128/128ab	chr15:41598014	7-mer-A1	0	2	11	0	0	ncRNA,
ENSG00000247556.2	OIP5-AS1	other	miR-128/128ab	chr15:41598493	7-mer-m8	0	16	67	4	0	ncRNA,
ENSG00000247556.2	OIP5-AS1	other	miR-129-5p/129ab-5p	chr15:41591198	7-mer-m8	0	18	67	9	0	ncRNA,
ENSG00000247556.2	OIP5-AS1	other	miR-129-5p/129ab-5p	chr15:41594702	7-mer-A1	1	4	22	0	0	ncRNA,
ENSG00000247556.2	OIP5-AS1	other	miR-129-5p/129ab-5p	chr15:41595817	7-mer-m8	0	13	67	0	0	ncRNA,
ENSG00000247556.2	OIP5-AS1	other	miR-490-3p	chr15:41594036	7-mer-A1	0	9	44	0	0	ncRNA,
ENSG00000247556.2	OIP5-AS1	other	miR-490-3p	chr15:41597314	8-mer	0	13	67	0	0	ncRNA,
ENSG00000247556.2	OIP5-AS1	other	miR-499-5p	chr15:41593438	7-mer-A1	0	9	44	0	0	ncRNA,
ENSG00000255717.1	SNHG1	lncRNA, intergenic	miR-503	chr11:62620986	7-mer-A1	0	11	33	9	0	ncRNA,
ENSG00000255717.1	SNHG1	lncRNA, intergenic	miR-7/7ab	chr11:62621071	7-mer-m8	0	11	56	0	0	ncRNA,
ENSG00000255717.1	SNHG1	lncRNA, intergenic	miR-9/9ab	chr11:62621916	7-mer-m8	0	20	56	9	15	ncRNA,
ENSG00000255717.1	SNHG1	lncRNA, intergenic	miR-137/137ab	chr11:62620665	7-mer-m8	0	7	11	9	0	ncRNA,
ENSG00000255717.1	SNHG1	lncRNA, intergenic	miR-140/140-5p/876-3p/1244	chr11:62622552	7-mer-m8	0	18	78	4	0	ncRNA,
ENSG00000255717.1	SNHG1	lncRNA, intergenic	miR-141/200a	chr11:62620043	7-mer-A1	0	7	33	0	0	ncRNA,
ENSG00000255717.1	SNHG1	lncRNA, intergenic	miR-143/1721/4770	chr11:62622404	7-mer-A1	0	24	78	17	0	ncRNA,
ENSG00000255717.1	SNHG1	lncRNA, intergenic	miR-144	chr11:62622753	7-mer-A1	0	9	44	0	0	ncRNA,
ENSG00000255717.1	SNHG1	lncRNA, intergenic	miR-145	chr11:62621371	7-mer-m8	0	22	44	26	0	ncRNA,
ENSG00000255717.1	SNHG1	lncRNA, intergenic	miR-146ac/146b-5p	chr11:62623354	7-mer-A1	0	9	33	4	0	ncRNA,
ENSG00000255717.1	SNHG1	lncRNA, intergenic	miR-153	chr11:62622630	7-mer-A1	0	7	33	0	0	ncRNA,
ENSG00000255717.1	SNHG1	lncRNA, intergenic	miR-15abc/16/16abc/195/322/424/497/1907	chr11:62620865	7-mer-m8	0	7	22	4	0	ncRNA,
ENSG00000255717.1	SNHG1	lncRNA, intergenic	miR-15abc/16/16abc/195/322/424/497/1907	chr11:62620986	7-mer-A1	0	11	33	9	0	ncRNA,
ENSG00000255717.1	SNHG1	lncRNA, intergenic	miR-181abcd/4262	chr11:62620931	8-mer	0	7	33	0	0	ncRNA,
ENSG00000255717.1	SNHG1	lncRNA, intergenic	miR-182	chr11:62619696	7-mer-m8	0	11	56	0	0	ncRNA,
ENSG00000255717.1	SNHG1	lncRNA, intergenic	miR-18ab/4735-3p	chr11:62621050	7-mer-m8	0	18	44	17	0	ncRNA,
ENSG00000255717.1	SNHG1	lncRNA, intergenic	miR-194	chr11:62622194	7-mer-m8	0	7	33	0	0	ncRNA,
ENSG00000255717.1	SNHG1	lncRNA, intergenic	miR-194	chr11:62623304	7-mer-m8	0	7	33	0	0	ncRNA,
ENSG00000255717.1	SNHG1	lncRNA, intergenic	miR-199ab-5p	chr11:62620019	7-mer-m8	0	9	44	0	0	ncRNA,
ENSG00000255717.1	SNHG1	lncRNA, intergenic	miR-1ab/206/613	chr11:62622064	7-mer-A1	0	11	56	0	0	ncRNA,
ENSG00000255717.1	SNHG1	lncRNA, intergenic	miR-204/204b/211	chr11:62620353	7-mer-m8	0	27	67	26	0	ncRNA,
ENSG00000255717.1	SNHG1	lncRNA, intergenic	miR-205/205ab	chr11:62622656	7-mer-A1	0	11	56	0	0	ncRNA,
ENSG00000255717.1	SNHG1	lncRNA, intergenic	miR-205/205ab	chr11:62623137	7-mer-A1	0	38	89	39	0	ncRNA,
ENSG00000255717.1	SNHG1	lncRNA, intergenic	miR-208ab/208ab-3p	chr11:62622468	7-mer-A1	0	9	44	0	0	ncRNA,
ENSG00000255717.1	SNHG1	lncRNA, intergenic	miR-21/590-5p	chr11:62622071	7-mer-m8	0	7	33	0	0	ncRNA,
ENSG00000255717.1	SNHG1	lncRNA, intergenic	miR-21/590-5p	chr11:62622142	7-mer-m8	0	18	78	4	0	ncRNA,
ENSG00000255717.1	SNHG1	lncRNA, intergenic	miR-216b/216b-5p	chr11:62620648	7-mer-m8	0	9	44	0	0	ncRNA,
ENSG00000255717.1	SNHG1	lncRNA, intergenic	miR-217	chr11:62622893	7-mer-A1	0	7	33	0	0	ncRNA,
ENSG00000255717.1	SNHG1	lncRNA, intergenic	miR-122/122a/1352	chr11:62620561	7-mer-A1	0	9	44	0	0	ncRNA,
ENSG00000255717.1	SNHG1	lncRNA, intergenic	miR-122/122a/1352	chr11:62622550	7-mer-A1	0	24	56	26	0	ncRNA,
ENSG00000255717.1	SNHG1	lncRNA, intergenic	miR-23abc/23b-3p	chr11:62620637	7-mer-m8	0	4	22	0	0	ncRNA,
ENSG00000255717.1	SNHG1	lncRNA, intergenic	miR-25/32/92abc/363/363-3p/367	chr11:62621006	7-mer-A1	0	13	44	9	0	ncRNA,
ENSG00000255717.1	SNHG1	lncRNA, intergenic	miR-101/101ab	chr11:62622753	8-mer	0	9	44	0	0	ncRNA,
ENSG00000255717.1	SNHG1	lncRNA, intergenic	miR-124/124ab/506	chr11:62621729	7-mer-A1	0	4	22	0	0	ncRNA,
ENSG00000255717.1	SNHG1	lncRNA, intergenic	miR-383	chr11:62620829	8-mer	0	49	89	57	8	ncRNA,
ENSG00000255717.1	SNHG1	lncRNA, intergenic	miR-128/128ab	chr11:62620945	7-mer-m8	0	13	67	0	0	ncRNA,
ENSG00000255717.1	SNHG1	lncRNA, intergenic	miR-129-5p/129ab-5p	chr11:62619538	7-mer-A1	0	11	56	0	0	ncRNA,
ENSG00000255717.1	SNHG1	lncRNA, intergenic	miR-499-5p	chr11:62622468	7-mer-A1	0	9	44	0	0	ncRNA,
