# Supplementary material for: M6A-related lncRNAs predict clinical outcome and regulate the tumor immune microenvironment in hepatocellular carcinoma
Source: BMC Cancer. 2022 Aug 9;22:867. doi: 10.1186/s12885-022-09925-2 (PMC9361634; doi:10.1186/s12885-022-09925-2)
Supplement: Supplementary file 7 — Additional file 7: Supplementary Table 6. 251 differentially expressed miRNAs between low- and high-risk groups. [file 12885_2022_9925_MOESM7_ESM.xls]

Supplementary Table 6. 251 differentially expressed miRNAs between low- and high-risk groups.
logFC	logCPM	PValue	FDR
hsa-mir-424	-2.222883362	7.416954299	5.62E-81
hsa-mir-21	1.866094066	17.85925302	3.52E-38
hsa-mir-93	1.736792336	12.57901424	9.37E-37
hsa-mir-589	1.591054067	6.676439789	7.97E-35
hsa-mir-1258	-3.349226771	1.620125608	9.01E-35
hsa-mir-10b	3.660525892	14.25173239	9.91E-33
hsa-mir-500a	1.598379847	8.619071676	1.51E-29
hsa-mir-4746	2.591834504	1.983002338	5.46E-29
hsa-mir-224	3.328715919	7.53427591	2.41E-27
hsa-mir-139	-1.500161031	7.46632081	2.91E-26
hsa-mir-490	-3.350719138	1.009669514	3.54E-26
hsa-mir-532	1.414837082	10.62562733	2.63E-25
hsa-mir-183	3.957715909	11.86072483	4.63E-25
hsa-mir-501	1.462410671	6.04919617	1.94E-24
hsa-mir-103a-1	1.130874291	13.81971542	1.85E-23
hsa-mir-103a-2	1.127777839	13.82184019	1.89E-23
hsa-mir-452	2.53473522	8.120234349	2.67E-23
hsa-mir-7706	1.756345125	1.551521057	5.78E-23
hsa-mir-182	3.446814556	13.24716294	9.28E-23
hsa-mir-96	3.839843871	3.781508523	1.04E-22
hsa-mir-221	1.57358305	7.079533101	1.10E-21
hsa-mir-660	1.324252575	6.466294933	1.35E-21
hsa-mir-3607	-1.656508447	6.435093515	4.97E-21
hsa-mir-1180	1.761339504	4.610366268	5.37E-20
hsa-mir-500b	1.251445974	3.044686347	8.81E-20
hsa-mir-1269a	5.853026493	9.361284559	1.31E-19
hsa-mir-34a	1.449396129	8.585973405	3.81E-19
hsa-mir-767	9.163857935	4.784214232	8.14E-19
hsa-mir-502	1.060586312	3.94425429	1.52E-18
hsa-mir-450a-2	-1.146616426	2.451406218	2.77E-18
hsa-mir-222	1.402010524	5.111224111	3.16E-18
hsa-mir-450a-1	-1.120702113	2.438296233	4.91E-18
hsa-mir-1266	1.98719754	2.897264188	9.04E-18
hsa-mir-454	1.158588374	3.136978555	1.25E-17
hsa-mir-511	-1.151374548	3.971223009	2.04E-17
hsa-mir-877	1.732075037	1.2911969	3.20E-17
hsa-mir-34c	3.698295228	2.269300303	5.14E-17
hsa-mir-105-2	8.720228773	4.325907628	1.24E-16
hsa-mir-105-1	8.635895125	4.32926991	1.69E-16
hsa-mir-891a	6.435924105	3.939345041	1.71E-16
hsa-mir-9-1	3.600281942	8.666350826	2.51E-16
hsa-mir-30d	1.288524235	13.93333531	2.68E-16
hsa-mir-9-3	3.589905258	8.67054409	2.85E-16
hsa-mir-130a	-1.003618453	6.007195226	2.92E-16
hsa-mir-33b	-1.496203711	3.358481386	3.88E-16
hsa-mir-1301	1.363946195	3.53015321	3.89E-16
hsa-mir-9-2	3.567063331	8.669445504	4.42E-16
hsa-mir-3677	1.644785943	2.400142908	7.14E-16
hsa-mir-196b	3.473667535	6.467235173	1.11E-15
hsa-mir-3200	2.531089955	2.163127555	1.21E-15
hsa-mir-190b	3.050684603	0.67779202	1.22E-15
hsa-mir-4661	1.997228538	2.945685155	2.00E-15
hsa-mir-3144	3.740704433	0.182666379	3.37E-15
hsa-mir-3127	1.258143683	1.855180386	5.39E-15
hsa-mir-301a	1.315970189	3.289789812	6.45E-15
hsa-mir-217	4.258760643	11.49516229	6.53E-15
hsa-mir-4652	6.986218632	1.995705548	1.19E-14
hsa-mir-19a	1.554526855	5.997241859	1.25E-14
hsa-mir-18a	1.664020076	4.594753362	1.35E-14
hsa-mir-195	-1.143046473	5.294795371	1.63E-14
hsa-mir-1251	5.097907809	1.240952634	3.47E-14
hsa-mir-3662	2.855743212	0.382521776	5.11E-14
hsa-mir-135a-2	4.072911054	2.073225498	5.19E-14
hsa-mir-326	-1.17741738	2.40600721	6.33E-14
hsa-mir-4664	2.062697853	0.310964062	1.05E-13
hsa-mir-20a	1.310539285	9.568078349	1.32E-13
hsa-mir-581	1.428680451	0.184181059	1.33E-13
hsa-mir-1269b	6.552833151	6.681970542	3.63E-13
hsa-mir-552	5.369076301	6.155069384	7.21E-13
hsa-mir-421	1.194463006	2.473194465	9.44E-13
hsa-mir-643	1.352251696	0.47556108	9.66E-13
hsa-mir-6503	-1.200305456	-0.154786906	1.06E-12
hsa-mir-3591	2.261979051	1.849716844	1.18E-12
hsa-mir-4326	1.633312062	2.624787155	1.22E-12
hsa-mir-184	4.709706945	4.257721175	1.69E-12
hsa-mir-301b	1.816535823	1.060635446	2.43E-12
hsa-mir-3923	7.523074789	3.947550035	2.81E-12
hsa-mir-17	1.072463548	10.49743593	3.24E-12
hsa-mir-135a-1	3.356115961	1.82322476	3.70E-12
hsa-mir-760	1.775156677	0.242203892	5.11E-12
hsa-mir-219b	1.518496319	-0.047977052	8.22E-12
hsa-mir-216b	4.116706487	5.925266501	1.17E-11
hsa-mir-1270	2.257597389	1.409000817	1.44E-11
hsa-let-7c	-1.023305376	11.39523982	1.53E-11
hsa-mir-520a	7.631655109	5.656513293	2.10E-11
hsa-mir-2114	3.211710978	1.966342147	2.31E-11
hsa-mir-939	1.243456797	0.445689564	2.35E-11
hsa-mir-216a	3.681213738	5.845646447	2.38E-11
hsa-mir-362	1.062384608	4.929253854	2.65E-11
hsa-mir-1254-1	2.2987746	-0.617405764	2.86E-11
hsa-mir-181b-2	1.018724281	6.851368841	3.78E-11
hsa-mir-621	-1.699895334	-0.424992571	4.15E-11
hsa-mir-372	7.183513446	5.641194395	5.28E-11
hsa-mir-4742	1.255760104	0.445165377	6.94E-11
hsa-mir-34b	3.296364439	0.465912156	7.45E-11
hsa-mir-19b-2	1.062424825	6.962396618	7.77E-11
hsa-mir-3614	-1.044776688	2.278458509	7.86E-11
hsa-mir-519a-1	7.35277725	5.108785569	9.04E-11
hsa-mir-188	1.011941307	2.373656692	1.01E-10
hsa-mir-765	1.850109028	-0.277921897	1.07E-10
hsa-mir-1226	1.70677483	0.862904418	1.09E-10
hsa-mir-199b	-1.228563505	10.14832722	1.34E-10
hsa-mir-512-1	7.527835763	3.818384816	1.43E-10
hsa-mir-520c	7.245344015	2.386459992	2.08E-10
hsa-mir-5010	1.133352197	0.56019953	2.47E-10
hsa-mir-512-2	7.445623914	3.841972356	2.84E-10
hsa-mir-937	1.667043347	1.732842065	3.73E-10
hsa-mir-6783	2.042297121	-0.603495163	5.47E-10
hsa-mir-196a-2	4.673197948	3.2590656	6.28E-10
hsa-mir-196a-1	4.600828394	3.120318417	7.31E-10
hsa-mir-520b	7.204872319	3.989754518	7.77E-10
hsa-mir-5586	1.254264499	1.888039755	8.41E-10
hsa-mir-548y	3.935090942	-0.303990024	1.02E-09
hsa-mir-466	6.179620917	2.670274946	1.05E-09
hsa-mir-520e	6.646951341	1.890295	1.18E-09
hsa-mir-5003	1.611643075	-0.294545563	1.18E-09
hsa-mir-3682	1.15433756	1.022300528	1.25E-09
hsa-mir-541	3.321174875	1.469489306	1.28E-09
hsa-mir-6502	-1.138479999	-0.490540232	1.37E-09
hsa-mir-6516	1.400788405	0.028326134	1.52E-09
hsa-mir-526b	6.487573702	5.654764456	1.55E-09
hsa-mir-7974	2.392127974	-0.405763675	1.66E-09
hsa-mir-518f	7.269383435	3.56359772	1.72E-09
hsa-mir-518b	6.590150388	4.059493058	2.06E-09
hsa-mir-338	1.425623048	9.2610857	2.43E-09
hsa-mir-519c	6.750110593	2.425939295	2.93E-09
hsa-mir-520f	7.192230602	3.27717014	3.01E-09
hsa-mir-519a-2	6.712897785	4.108374722	3.30E-09
hsa-mir-516a-1	6.461374077	3.577881414	3.97E-09
hsa-mir-1292	1.307716626	-0.144215912	4.14E-09
hsa-mir-199a-2	-1.137967739	10.04840894	4.19E-09
hsa-mir-516b-1	7.01505486	3.026859959	4.44E-09
hsa-mir-200c	2.780326327	8.486669747	4.83E-09
hsa-mir-5187	1.238130655	0.271836353	5.32E-09
hsa-mir-520h	6.680157039	2.291356195	5.52E-09
hsa-mir-520g	6.912363422	3.123029553	5.96E-09
hsa-mir-522	6.579322683	2.920660573	7.95E-09
hsa-mir-130b	1.046690303	5.731119021	9.95E-09
hsa-mir-1323	6.089858683	2.553660468	1.11E-08
hsa-mir-519d	6.398551534	2.592963483	1.20E-08
hsa-mir-517c	6.19070068	2.256383616	1.40E-08
hsa-mir-518e	6.417362605	3.027274088	1.45E-08
hsa-mir-1229	1.457845361	0.166467341	1.48E-08
hsa-mir-431	2.209668292	5.006791416	1.55E-08
hsa-mir-516a-2	5.91650229	3.330222461	1.56E-08
hsa-mir-548x	3.509505391	-0.546841335	1.65E-08
hsa-mir-1276	1.639770358	-0.43564094	2.42E-08
hsa-mir-653	1.684274184	3.882021515	2.65E-08
hsa-mir-20b	1.442833241	4.36196336	2.78E-08
hsa-mir-520d	6.045101825	2.000968939	2.98E-08
hsa-mir-519b	5.917655191	0.997237442	3.26E-08
hsa-mir-549a	2.265517725	-0.654178381	3.48E-08
hsa-mir-525	6.252241882	3.627069968	3.61E-08
hsa-mir-3074	1.003884615	2.820543756	4.03E-08
hsa-mir-137	4.067962143	0.554895053	4.11E-08
hsa-mir-615	4.060171788	0.02379483	4.80E-08
hsa-mir-199a-1	-1.069772355	9.424282993	5.51E-08
hsa-mir-498	6.050462452	1.596349253	5.96E-08
hsa-mir-518a-1	6.023616345	2.063915194	6.00E-08
hsa-mir-516b-2	5.837092372	1.98408935	7.00E-08
hsa-mir-518c	5.834198492	3.895713092	8.77E-08
hsa-mir-521-1	5.677018024	1.116784585	9.25E-08
hsa-mir-515-2	5.784339887	1.567560083	9.38E-08
hsa-mir-6844	2.151366373	-0.562662908	9.61E-08
hsa-mir-524	5.339489443	0.952550626	1.32E-07
hsa-mir-7705	1.144968332	0.259947843	1.39E-07
hsa-mir-508	2.561959382	4.635372228	1.44E-07
hsa-mir-527	5.807537647	2.023580731	1.60E-07
hsa-mir-6716	1.353520633	-0.3771997	1.61E-07
hsa-mir-515-1	5.660528101	1.565308124	1.69E-07
hsa-mir-1295a	2.236804381	1.544362601	2.11E-07
hsa-mir-3189	2.472299169	-0.350864652	2.13E-07
hsa-mir-1293	3.410173673	-0.653021489	2.33E-07
hsa-mir-514a-1	2.895587026	2.35862917	3.03E-07
hsa-mir-509-3	3.047055843	1.904975254	3.29E-07
hsa-mir-523	5.384028651	1.658508517	3.67E-07
hsa-mir-1254-2	1.661912138	-0.658599671	4.10E-07
hsa-mir-548f-1	4.606963973	0.2488879	4.15E-07
hsa-mir-519e	4.213863898	-0.236446983	5.37E-07
hsa-mir-6715b	2.269462948	2.367289597	5.65E-07
hsa-mir-509-2	2.968564096	1.553843672	6.11E-07
hsa-mir-214	-1.010921637	4.069093385	6.27E-07
hsa-mir-92b	1.126974975	4.243738918	6.36E-07
hsa-mir-577	2.461011818	0.631194247	9.29E-07
hsa-mir-205	4.230841472	3.377326789	9.32E-07
hsa-mir-518a-2	5.391153861	2.134360342	9.69E-07
hsa-mir-373	4.943055667	2.537623433	1.05E-06
hsa-mir-521-2	3.628351305	-0.502716401	1.11E-06
hsa-mir-141	2.316355658	5.812034704	1.25E-06
hsa-mir-3117	1.851125105	-0.16216671	1.39E-06
hsa-mir-1283-1	4.423933524	0.062369107	1.51E-06
hsa-mir-514a-3	2.639312539	2.355539627	1.96E-06
hsa-mir-3691	1.215717034	-0.256817854	2.00E-06
hsa-mir-6720	2.418664316	-0.64982097	2.06E-06
hsa-mir-509-1	2.808596204	1.539411685	2.23E-06
hsa-mir-1283-2	4.524699503	0.478539091	2.37E-06
hsa-mir-517a	4.618606497	3.757269553	2.38E-06
hsa-mir-517b	4.608049601	3.747057441	2.44E-06
hsa-mir-6734	1.219095217	-0.638315234	2.98E-06
hsa-mir-410	1.559158536	5.145162676	3.10E-06
hsa-mir-371a	5.369136299	1.8740148	3.31E-06
hsa-mir-6854	1.015706957	0.011070317	3.40E-06
hsa-mir-147b	1.677965983	-0.138179996	3.61E-06
hsa-mir-412	1.775196423	4.077744543	3.72E-06
hsa-mir-3680-1	1.40829858	-0.644348246	3.84E-06
hsa-mir-203b	3.575226058	2.110671682	3.96E-06
hsa-mir-526a-2	3.649106633	-0.505655165	4.63E-06
hsa-mir-1224	2.265404737	0.295956812	5.38E-06
hsa-mir-6514	1.028283766	-0.40930182	5.51E-06
hsa-mir-432	1.669498453	4.653699583	5.84E-06
hsa-mir-892a	3.722319108	-0.441529723	6.07E-06
hsa-mir-944	1.531274053	1.466196405	6.34E-06
hsa-mir-514a-2	2.524450645	2.353869783	6.94E-06
hsa-mir-485	1.6503289	3.846795389	8.16E-06
hsa-mir-561	2.565961808	-0.266809779	1.20E-05
hsa-mir-5589	-1.188659428	4.397896875	1.47E-05
hsa-mir-499a	2.060765673	2.154011798	1.78E-05
hsa-mir-3922	1.045760251	-0.012000837	2.08E-05
hsa-mir-493	1.416170407	5.008244189	2.20E-05
hsa-mir-539	1.457088446	4.088528454	2.88E-05
hsa-mir-3131	2.085615283	-0.192118171	4.03E-05
hsa-mir-3187	1.24992864	-0.631754894	4.90E-05
hsa-mir-889	1.338176647	5.78342482	6.91E-05
hsa-mir-409	1.127168669	5.587680065	8.86E-05
hsa-mir-204	1.222631928	5.888672046	8.88E-05
hsa-mir-5683	1.189256525	1.144330152	0.000128655
hsa-mir-3660	2.86207731	-0.731496988	0.00013017
hsa-mir-551b	1.7790801	3.126779544	0.00015021
hsa-mir-496	1.32002079	2.679490631	0.00016943
hsa-mir-135b	1.718625376	1.915300039	0.00030456
hsa-mir-380	1.416748933	1.651513575	0.000432125
hsa-mir-206	1.617942798	0.18575018	0.000475975
hsa-mir-483	1.869686778	8.460116606	0.000500573
hsa-mir-4739	1.22834881	-0.107222376	0.000557554
hsa-mir-129-1	1.409668575	0.46679521	0.000580968
hsa-mir-129-2	1.343759243	0.538998102	0.000677708
hsa-mir-655	1.112470583	2.269885993	0.000931954
hsa-mir-506	2.185402894	-0.325121089	0.000953619
hsa-mir-346	1.542780913	-0.340028862	0.001148135
hsa-mir-31	1.657723736	1.069525243	0.001438077
hsa-mir-3174	1.034311816	-0.71324654	0.001642457
hsa-mir-668	1.59518723	-0.617682728	0.00173181
hsa-mir-323b	1.121207055	2.921562014	0.001825218
hsa-mir-3681	1.743803912	-0.060560563	0.00222459
hsa-mir-323a	1.06787659	3.337811326	0.004928404
hsa-mir-599	1.551952464	-0.454620918	0.00502773
hsa-mir-202	1.44069676	-0.081025552	0.005153507
hsa-mir-1197	1.541840766	-0.419449857	0.006776723
hsa-mir-1911	2.151389059	0.93919064	0.007217122
hsa-mir-211	1.21001746	0.689201966	0.010018107
hsa-mir-802	1.667287373	1.496234604	0.011348927
