# Supplementary material for: M6A-related lncRNAs predict clinical outcome and regulate the tumor immune microenvironment in hepatocellular carcinoma
Source: BMC Cancer. 2022 Aug 9;22:867. doi: 10.1186/s12885-022-09925-2 (PMC9361634; doi:10.1186/s12885-022-09925-2)
Supplement: Supplementary file 8 — Additional file 8: Supplementary Table 7. 1159 target genes of 28 differentially expressed miRNAs. [file 12885_2022_9925_MOESM8_ESM.xls]

Supplementary Table 7. 1159 target genes of 28 differentially expressed miRNAs.
miRNA	Gene	miRDB	miRTarBase	TargetScan	Sum
hsa-mir-519d-3p	FYCO1	1	1	1	3
hsa-mir-424-5p	LRIG2	1	1	1	3
hsa-mir-93-5p	HMBOX1	1	1	1	3
hsa-mir-373-3p	ZNF385A	1	1	1	3
hsa-mir-17-5p	TMEM138	1	1	1	3
hsa-mir-519d-3p	HIF1A	1	1	1	3
hsa-mir-93-5p	TMEM127	1	1	1	3
hsa-mir-211-5p	AP1S2	1	1	1	3
hsa-mir-93-5p	SQSTM1	1	1	1	3
hsa-mir-93-5p	CEP57	1	1	1	3
hsa-mir-519d-3p	JAK1	1	1	1	3
hsa-mir-93-5p	NDEL1	1	1	1	3
hsa-mir-195-5p	2-Sep	1	1	1	3
hsa-mir-93-5p	SNTB2	1	1	1	3
hsa-mir-454-3p	CAMSAP2	1	1	1	3
hsa-mir-519d-3p	KLHL28	1	1	1	3
hsa-mir-195-5p	TGFBR3	1	1	1	3
hsa-mir-31-5p	GTF2E1	1	1	1	3
hsa-mir-195-5p	PHLPP2	1	1	1	3
hsa-mir-454-3p	DLG5	1	1	1	3
hsa-mir-454-3p	HADHB	1	1	1	3
hsa-mir-519d-3p	MAP3K2	1	1	1	3
hsa-mir-93-5p	FBXL5	1	1	1	3
hsa-mir-424-5p	CAMSAP1	1	1	1	3
hsa-mir-204-5p	SAMD5	1	1	1	3
hsa-mir-204-5p	AKAP1	1	1	1	3
hsa-mir-93-5p	CENPQ	1	1	1	3
hsa-mir-217	PPM1D	1	1	1	3
hsa-mir-424-5p	USP15	1	1	1	3
hsa-mir-195-5p	AKAP11	1	1	1	3
hsa-mir-141-3p	ELAVL4	1	1	1	3
hsa-mir-195-5p	CREBRF	1	1	1	3
hsa-mir-195-5p	LURAP1L	1	1	1	3
hsa-mir-372-3p	TMEM100	1	1	1	3
hsa-mir-424-5p	NOTCH2	1	1	1	3
hsa-mir-454-3p	ARHGAP12	1	1	1	3
hsa-mir-195-5p	VCL	1	1	1	3
hsa-mir-17-5p	SMAD5	1	1	1	3
hsa-mir-17-5p	CTSA	1	1	1	3
hsa-mir-93-5p	TFAM	1	1	1	3
hsa-mir-17-5p	ENPP5	1	1	1	3
hsa-mir-454-3p	PRUNE2	1	1	1	3
hsa-mir-93-5p	ARAP2	1	1	1	3
hsa-mir-424-5p	PNISR	1	1	1	3
hsa-mir-424-5p	SLC25A12	1	1	1	3
hsa-mir-93-5p	CAPN15	1	1	1	3
hsa-mir-17-5p	WAC	1	1	1	3
hsa-mir-93-5p	ITGB8	1	1	1	3
hsa-mir-17-5p	ADARB1	1	1	1	3
hsa-mir-195-5p	IFT74	1	1	1	3
hsa-mir-137	HNRNPDL	1	1	1	3
hsa-mir-17-5p	PARD6B	1	1	1	3
hsa-mir-519d-3p	LYSMD3	1	1	1	3
hsa-mir-93-5p	FBXO31	1	1	1	3
hsa-mir-182-5p	KDM5A	1	1	1	3
hsa-mir-454-3p	CNOT4	1	1	1	3
hsa-mir-17-5p	GIGYF1	1	1	1	3
hsa-mir-519d-3p	PTPN4	1	1	1	3
hsa-mir-195-5p	ATP13A3	1	1	1	3
hsa-mir-338-3p	PFAS	1	1	1	3
hsa-mir-424-5p	SIAH1	1	1	1	3
hsa-mir-519d-3p	HAS2	1	1	1	3
hsa-mir-211-5p	SYNJ2BP	1	1	1	3
hsa-mir-519d-3p	AKTIP	1	1	1	3
hsa-mir-17-5p	CNOT6L	1	1	1	3
hsa-mir-93-5p	NRIP3	1	1	1	3
hsa-mir-17-5p	E2F1	1	1	1	3
hsa-mir-195-5p	ZBTB33	1	1	1	3
hsa-mir-454-3p	BTG1	1	1	1	3
hsa-mir-17-5p	ORMDL3	1	1	1	3
hsa-mir-206	BSCL2	1	1	1	3
hsa-mir-195-5p	RASEF	1	1	1	3
hsa-mir-21-5p	PER2	1	1	1	3
hsa-mir-424-5p	ZFHX4	1	1	1	3
hsa-mir-195-5p	ZNF267	1	1	1	3
hsa-mir-17-5p	ANKH	1	1	1	3
hsa-mir-424-5p	CASK	1	1	1	3
hsa-mir-17-5p	RAB11FIP1	1	1	1	3
hsa-mir-17-5p	CERCAM	1	1	1	3
hsa-mir-211-5p	NPTX1	1	1	1	3
hsa-mir-454-3p	DICER1	1	1	1	3
hsa-mir-519d-3p	ATG16L1	1	1	1	3
hsa-mir-182-5p	FBXW7	1	1	1	3
hsa-mir-216b-5p	FZD5	1	1	1	3
hsa-mir-519d-3p	DDHD1	1	1	1	3
hsa-mir-424-5p	FASN	1	1	1	3
hsa-mir-372-3p	MKNK2	1	1	1	3
hsa-mir-519d-3p	ATG14	1	1	1	3
hsa-mir-195-5p	KIF23	1	1	1	3
hsa-mir-221-3p	ARHGAP42	1	1	1	3
hsa-mir-17-5p	TNFRSF21	1	1	1	3
hsa-mir-17-5p	VPS26A	1	1	1	3
hsa-mir-454-3p	IRF1	1	1	1	3
hsa-mir-424-5p	CRIM1	1	1	1	3
hsa-mir-211-5p	SPOP	1	1	1	3
hsa-mir-221-3p	TDRP	1	1	1	3
hsa-mir-373-3p	ARID4B	1	1	1	3
hsa-mir-506-3p	GXYLT1	1	1	1	3
hsa-mir-211-5p	ZBTB22	1	1	1	3
hsa-mir-221-3p	PANK3	1	1	1	3
hsa-mir-183-5p	PDCD6	1	1	1	3
hsa-mir-216b-5p	PPP2CB	1	1	1	3
hsa-mir-373-3p	HIP1	1	1	1	3
hsa-mir-195-5p	ARHGDIA	1	1	1	3
hsa-mir-17-5p	FYCO1	1	1	1	3
hsa-mir-195-5p	GPATCH8	1	1	1	3
hsa-mir-93-5p	GPAM	1	1	1	3
hsa-mir-519d-3p	GAB1	1	1	1	3
hsa-mir-17-5p	ZBTB7A	1	1	1	3
hsa-mir-17-5p	OXR1	1	1	1	3
hsa-mir-93-5p	DYNC1LI2	1	1	1	3
hsa-mir-93-5p	CCDC71L	1	1	1	3
hsa-mir-216b-5p	TPM3	1	1	1	3
hsa-mir-424-5p	SPRED1	1	1	1	3
hsa-mir-141-3p	TGFB2	1	1	1	3
hsa-mir-454-3p	STARD13	1	1	1	3
hsa-mir-93-5p	FOXQ1	1	1	1	3
hsa-mir-211-5p	CAPRIN1	1	1	1	3
hsa-mir-424-5p	TMEM161B	1	1	1	3
hsa-mir-195-5p	PEX12	1	1	1	3
hsa-mir-454-3p	FZD6	1	1	1	3
hsa-mir-373-3p	FYCO1	1	1	1	3
hsa-mir-182-5p	RECK	1	1	1	3
hsa-mir-372-3p	ATAD2	1	1	1	3
hsa-mir-373-3p	FAM102B	1	1	1	3
hsa-mir-93-5p	HBP1	1	1	1	3
hsa-mir-519d-3p	MIDN	1	1	1	3
hsa-mir-373-3p	KPNA2	1	1	1	3
hsa-mir-214-3p	AHNAK2	1	1	1	3
hsa-mir-372-3p	WEE1	1	1	1	3
hsa-mir-454-3p	SERINC3	1	1	1	3
hsa-mir-21-5p	EPM2A	1	1	1	3
hsa-mir-93-5p	RAB22A	1	1	1	3
hsa-mir-211-5p	IKZF2	1	1	1	3
hsa-mir-373-3p	SERF1B	1	1	1	3
hsa-mir-17-5p	ATG16L1	1	1	1	3
hsa-mir-93-5p	ARHGAP12	1	1	1	3
hsa-mir-373-3p	CREBRF	1	1	1	3
hsa-mir-195-5p	AMOTL1	1	1	1	3
hsa-mir-519d-3p	ARHGAP12	1	1	1	3
hsa-mir-93-5p	NETO2	1	1	1	3
hsa-mir-424-5p	SMAD7	1	1	1	3
hsa-mir-519d-3p	KLF3	1	1	1	3
hsa-mir-17-5p	GOLGA2	1	1	1	3
hsa-mir-424-5p	AVL9	1	1	1	3
hsa-mir-195-5p	PAFAH1B2	1	1	1	3
hsa-mir-17-5p	WDR37	1	1	1	3
hsa-mir-519d-3p	USP32	1	1	1	3
hsa-mir-195-5p	ABHD2	1	1	1	3
hsa-mir-424-5p	SBNO1	1	1	1	3
hsa-mir-183-5p	TMED7	1	1	1	3
hsa-mir-93-5p	EZH1	1	1	1	3
hsa-mir-204-5p	MAPRE2	1	1	1	3
hsa-mir-424-5p	MTHFR	1	1	1	3
hsa-mir-21-5p	ATXN10	1	1	1	3
hsa-mir-221-3p	PCDHA5	1	1	1	3
hsa-mir-17-5p	PPP3R1	1	1	1	3
hsa-mir-195-5p	MLLT6	1	1	1	3
hsa-mir-216a-5p	TGFBR2	1	1	1	3
hsa-mir-519d-3p	RRAGD	1	1	1	3
hsa-mir-205-5p	SHISA6	1	1	1	3
hsa-mir-454-3p	GMFB	1	1	1	3
hsa-mir-211-5p	ANGPTL2	1	1	1	3
hsa-mir-17-5p	ANKRD12	1	1	1	3
hsa-mir-93-5p	NFAT5	1	1	1	3
hsa-mir-17-5p	CYBRD1	1	1	1	3
hsa-mir-204-5p	CDH2	1	1	1	3
hsa-mir-17-5p	RBM12B	1	1	1	3
hsa-mir-21-5p	HIPK3	1	1	1	3
hsa-mir-424-5p	TNRC6B	1	1	1	3
hsa-mir-206	GPD2	1	1	1	3
hsa-mir-17-5p	EFCAB14	1	1	1	3
hsa-mir-93-5p	UNKL	1	1	1	3
hsa-mir-93-5p	PLS1	1	1	1	3
hsa-mir-506-3p	SNAI2	1	1	1	3
hsa-mir-93-5p	SLC16A9	1	1	1	3
hsa-mir-216b-5p	COL4A4	1	1	1	3
hsa-mir-519d-3p	CRK	1	1	1	3
hsa-mir-195-5p	ZNF449	1	1	1	3
hsa-mir-17-5p	RB1	1	1	1	3
hsa-mir-214-3p	ALPK2	1	1	1	3
hsa-mir-372-3p	NR2C2	1	1	1	3
hsa-mir-93-5p	HAS2	1	1	1	3
hsa-mir-454-3p	RAB14	1	1	1	3
hsa-mir-424-5p	YWHAH	1	1	1	3
hsa-mir-195-5p	PPP1R11	1	1	1	3
hsa-mir-195-5p	B4GALT1	1	1	1	3
hsa-mir-93-5p	CEP170	1	1	1	3
hsa-mir-93-5p	TRIP10	1	1	1	3
hsa-mir-205-5p	VEGFA	1	1	1	3
hsa-mir-21-5p	YOD1	1	1	1	3
hsa-mir-519d-3p	CIT	1	1	1	3
hsa-mir-338-3p	SGTB	1	1	1	3
hsa-mir-519d-3p	CHD9	1	1	1	3
hsa-mir-205-5p	LRRK2	1	1	1	3
hsa-mir-454-3p	MID1IP1	1	1	1	3
hsa-mir-17-5p	EEA1	1	1	1	3
hsa-mir-17-5p	FAM129A	1	1	1	3
hsa-mir-93-5p	PHF6	1	1	1	3
hsa-mir-519d-3p	ULK1	1	1	1	3
hsa-mir-17-5p	PITPNA	1	1	1	3
hsa-mir-21-5p	SMAD7	1	1	1	3
hsa-mir-93-5p	CFL2	1	1	1	3
hsa-mir-373-3p	FOXJ2	1	1	1	3
hsa-mir-519d-3p	PTGFRN	1	1	1	3
hsa-mir-506-3p	CHSY1	1	1	1	3
hsa-mir-195-5p	PURA	1	1	1	3
hsa-mir-519d-3p	REST	1	1	1	3
hsa-mir-137	ESRRA	1	1	1	3
hsa-mir-221-3p	PCDHA11	1	1	1	3
hsa-mir-17-5p	PDZD11	1	1	1	3
hsa-mir-424-5p	UBE2V1	1	1	1	3
hsa-mir-214-3p	FGFR1	1	1	1	3
hsa-mir-17-5p	SEMA4B	1	1	1	3
hsa-mir-424-5p	NUP50	1	1	1	3
hsa-mir-141-3p	BICD2	1	1	1	3
hsa-mir-21-5p	LCORL	1	1	1	3
hsa-mir-93-5p	HMGB3	1	1	1	3
hsa-mir-424-5p	GABPA	1	1	1	3
hsa-mir-17-5p	DCBLD2	1	1	1	3
hsa-mir-214-3p	FAM49B	1	1	1	3
hsa-mir-21-5p	SASH1	1	1	1	3
hsa-mir-93-5p	BRMS1L	1	1	1	3
hsa-mir-204-5p	RUNX2	1	1	1	3
hsa-mir-93-5p	FJX1	1	1	1	3
hsa-mir-17-5p	TBC1D15	1	1	1	3
hsa-mir-424-5p	UBE2Q1	1	1	1	3
hsa-mir-93-5p	DDHD1	1	1	1	3
hsa-mir-184	LRRC8A	1	1	1	3
hsa-mir-141-3p	CCDC71L	1	1	1	3
hsa-mir-506-3p	PTBP3	1	1	1	3
hsa-mir-373-3p	MBD2	1	1	1	3
hsa-mir-93-5p	SOWAHC	1	1	1	3
hsa-mir-373-3p	DPP8	1	1	1	3
hsa-mir-519d-3p	ORMDL3	1	1	1	3
hsa-mir-216b-5p	KLF12	1	1	1	3
hsa-mir-372-3p	ULK1	1	1	1	3
hsa-mir-206	SFRP1	1	1	1	3
hsa-mir-195-5p	KATNAL1	1	1	1	3
hsa-mir-519d-3p	ABHD2	1	1	1	3
hsa-mir-93-5p	YOD1	1	1	1	3
hsa-mir-195-5p	IPPK	1	1	1	3
hsa-mir-31-5p	PRKCE	1	1	1	3
hsa-mir-519d-3p	E2F5	1	1	1	3
hsa-mir-424-5p	SSRP1	1	1	1	3
hsa-mir-222-3p	KIT	1	1	1	3
hsa-mir-195-5p	JARID2	1	1	1	3
hsa-mir-206	MATR3	1	1	1	3
hsa-mir-217	SIRT1	1	1	1	3
hsa-mir-204-5p	NTRK2	1	1	1	3
hsa-mir-17-5p	SGMS1	1	1	1	3
hsa-mir-424-5p	DMTF1	1	1	1	3
hsa-mir-454-3p	LIPA	1	1	1	3
hsa-mir-21-5p	MSH2	1	1	1	3
hsa-mir-93-5p	SASH1	1	1	1	3
hsa-mir-21-5p	SKP2	1	1	1	3
hsa-mir-182-5p	NPTX1	1	1	1	3
hsa-mir-424-5p	ZNF622	1	1	1	3
hsa-mir-216a-5p	LAMC1	1	1	1	3
hsa-mir-93-5p	TMEM245	1	1	1	3
hsa-mir-93-5p	GAB1	1	1	1	3
hsa-mir-93-5p	TMBIM6	1	1	1	3
hsa-mir-195-5p	RASSF2	1	1	1	3
hsa-mir-183-5p	FOXO1	1	1	1	3
hsa-mir-204-5p	SLC39A9	1	1	1	3
hsa-mir-195-5p	PLRG1	1	1	1	3
hsa-mir-141-3p	PRELID2	1	1	1	3
hsa-mir-519d-3p	NIN	1	1	1	3
hsa-mir-93-5p	RPS6KA5	1	1	1	3
hsa-mir-454-3p	NAA50	1	1	1	3
hsa-mir-93-5p	SALL3	1	1	1	3
hsa-mir-93-5p	ARHGAP35	1	1	1	3
hsa-mir-454-3p	UBE2D2	1	1	1	3
hsa-mir-424-5p	ATF6	1	1	1	3
hsa-mir-93-5p	KIAA0513	1	1	1	3
hsa-mir-17-5p	ARID4B	1	1	1	3
hsa-mir-21-5p	CDK2AP1	1	1	1	3
hsa-mir-93-5p	BNIP2	1	1	1	3
hsa-mir-519d-3p	KLF10	1	1	1	3
hsa-mir-93-5p	NKIRAS1	1	1	1	3
hsa-mir-21-5p	DDX55	1	1	1	3
hsa-mir-21-5p	SCRN1	1	1	1	3
hsa-mir-21-5p	STAG2	1	1	1	3
hsa-mir-93-5p	MAP3K2	1	1	1	3
hsa-mir-93-5p	ATG14	1	1	1	3
hsa-mir-373-3p	ZFYVE26	1	1	1	3
hsa-mir-93-5p	DDX5	1	1	1	3
hsa-mir-21-5p	NFIB	1	1	1	3
hsa-mir-206	HSP90B1	1	1	1	3
hsa-mir-424-5p	SHOC2	1	1	1	3
hsa-mir-31-5p	FZD3	1	1	1	3
hsa-mir-17-5p	CAPRIN2	1	1	1	3
hsa-mir-519d-3p	TADA2B	1	1	1	3
hsa-mir-17-5p	KLHL28	1	1	1	3
hsa-mir-519d-3p	SLAIN2	1	1	1	3
hsa-mir-17-5p	BMPR2	1	1	1	3
hsa-mir-454-3p	ZNF711	1	1	1	3
hsa-mir-519d-3p	STK17B	1	1	1	3
hsa-mir-424-5p	RUNX1T1	1	1	1	3
hsa-mir-93-5p	ELAVL2	1	1	1	3
hsa-mir-137	KIT	1	1	1	3
hsa-mir-137	NCOA2	1	1	1	3
hsa-mir-454-3p	PIGA	1	1	1	3
hsa-mir-372-3p	DAZAP2	1	1	1	3
hsa-mir-17-5p	EIF5A2	1	1	1	3
hsa-mir-137	RREB1	1	1	1	3
hsa-mir-93-5p	ERAP1	1	1	1	3
hsa-mir-217	ADSS	1	1	1	3
hsa-mir-93-5p	SLK	1	1	1	3
hsa-mir-182-5p	ULBP2	1	1	1	3
hsa-mir-216a-5p	TWISTNB	1	1	1	3
hsa-mir-221-3p	TSPAN13	1	1	1	3
hsa-mir-195-5p	PLAG1	1	1	1	3
hsa-mir-17-5p	DNAJC27	1	1	1	3
hsa-mir-182-5p	TP53INP1	1	1	1	3
hsa-mir-182-5p	CHL1	1	1	1	3
hsa-mir-424-5p	CYP26B1	1	1	1	3
hsa-mir-424-5p	ARHGAP12	1	1	1	3
hsa-mir-93-5p	GNS	1	1	1	3
hsa-mir-519d-3p	TMBIM6	1	1	1	3
hsa-mir-424-5p	VEGFA	1	1	1	3
hsa-mir-182-5p	CLOCK	1	1	1	3
hsa-mir-21-5p	OSR1	1	1	1	3
hsa-mir-204-5p	MAP1LC3B	1	1	1	3
hsa-mir-93-5p	AGO1	1	1	1	3
hsa-mir-141-3p	KIAA1549	1	1	1	3
hsa-mir-93-5p	MAPK1	1	1	1	3
hsa-mir-519d-3p	FBXO31	1	1	1	3
hsa-mir-211-5p	SAMD5	1	1	1	3
hsa-mir-93-5p	SRSF2	1	1	1	3
hsa-mir-221-3p	MAT2A	1	1	1	3
hsa-mir-424-5p	ATG14	1	1	1	3
hsa-mir-195-5p	CARD10	1	1	1	3
hsa-mir-519d-3p	FOXQ1	1	1	1	3
hsa-mir-93-5p	RUNDC1	1	1	1	3
hsa-mir-93-5p	NPAS2	1	1	1	3
hsa-mir-454-3p	EDN1	1	1	1	3
hsa-mir-93-5p	CAMTA1	1	1	1	3
hsa-mir-195-5p	DDX3X	1	1	1	3
hsa-mir-206	PGD	1	1	1	3
hsa-mir-195-5p	ENTPD7	1	1	1	3
hsa-mir-141-3p	IPO5	1	1	1	3
hsa-mir-93-5p	SOX4	1	1	1	3
hsa-mir-17-5p	LIMA1	1	1	1	3
hsa-mir-222-3p	LRP10	1	1	1	3
hsa-mir-21-5p	TGFBI	1	1	1	3
hsa-mir-93-5p	RUNX3	1	1	1	3
hsa-mir-195-5p	FLCN	1	1	1	3
hsa-mir-17-5p	SHOC2	1	1	1	3
hsa-mir-17-5p	PXK	1	1	1	3
hsa-mir-204-5p	AP1S2	1	1	1	3
hsa-mir-214-3p	PTEN	1	1	1	3
hsa-mir-222-3p	ZNF275	1	1	1	3
hsa-mir-424-5p	PISD	1	1	1	3
hsa-mir-454-3p	SMOC1	1	1	1	3
hsa-mir-519d-3p	EZH1	1	1	1	3
hsa-mir-519d-3p	PHF6	1	1	1	3
hsa-mir-141-3p	PTPRD	1	1	1	3
hsa-mir-93-5p	MCC	1	1	1	3
hsa-mir-195-5p	CUL2	1	1	1	3
hsa-mir-372-3p	ELK4	1	1	1	3
hsa-mir-17-5p	ITCH	1	1	1	3
hsa-mir-204-5p	SYNJ2BP	1	1	1	3
hsa-mir-372-3p	FEM1C	1	1	1	3
hsa-mir-519d-3p	ABCA1	1	1	1	3
hsa-mir-424-5p	E2F7	1	1	1	3
hsa-mir-519d-3p	CENPQ	1	1	1	3
hsa-mir-17-5p	KIF23	1	1	1	3
hsa-mir-454-3p	ELL2	1	1	1	3
hsa-mir-93-5p	ZFYVE9	1	1	1	3
hsa-mir-519d-3p	DDX5	1	1	1	3
hsa-mir-214-3p	DOCK9	1	1	1	3
hsa-mir-217	DACH1	1	1	1	3
hsa-mir-372-3p	MED17	1	1	1	3
hsa-mir-424-5p	HOXA3	1	1	1	3
hsa-mir-17-5p	PDLIM5	1	1	1	3
hsa-mir-214-3p	NAP1L4	1	1	1	3
hsa-mir-93-5p	E2F5	1	1	1	3
hsa-mir-373-3p	YOD1	1	1	1	3
hsa-mir-424-5p	CDC25A	1	1	1	3
hsa-mir-519d-3p	RPA2	1	1	1	3
hsa-mir-17-5p	LAPTM4A	1	1	1	3
hsa-mir-195-5p	HMBOX1	1	1	1	3
hsa-mir-93-5p	CEP97	1	1	1	3
hsa-mir-182-5p	BDNF	1	1	1	3
hsa-mir-519d-3p	BICD2	1	1	1	3
hsa-mir-21-5p	FASLG	1	1	1	3
hsa-mir-195-5p	CACUL1	1	1	1	3
hsa-mir-519d-3p	UBE2Q2	1	1	1	3
hsa-mir-93-5p	ZNF107	1	1	1	3
hsa-mir-93-5p	PPP1R15B	1	1	1	3
hsa-mir-221-3p	FMR1	1	1	1	3
hsa-mir-424-5p	KPNA1	1	1	1	3
hsa-mir-93-5p	GPR137C	1	1	1	3
hsa-mir-206	GJA1	1	1	1	3
hsa-mir-195-5p	TARBP2	1	1	1	3
hsa-mir-141-3p	STAT4	1	1	1	3
hsa-mir-519d-3p	TNKS2	1	1	1	3
hsa-mir-424-5p	ITPR1	1	1	1	3
hsa-mir-372-3p	SUZ12	1	1	1	3
hsa-mir-195-5p	YWHAQ	1	1	1	3
hsa-mir-195-5p	ARIH1	1	1	1	3
hsa-mir-205-5p	SQLE	1	1	1	3
hsa-mir-195-5p	DSCR3	1	1	1	3
hsa-mir-93-5p	SIK1	1	1	1	3
hsa-mir-93-5p	ZBTB41	1	1	1	3
hsa-mir-93-5p	NCOA3	1	1	1	3
hsa-mir-454-3p	ACSL4	1	1	1	3
hsa-mir-17-5p	PPP1R3B	1	1	1	3
hsa-mir-17-5p	NABP1	1	1	1	3
hsa-mir-424-5p	HSPA4L	1	1	1	3
hsa-mir-21-5p	PGRMC2	1	1	1	3
hsa-mir-204-5p	CAPRIN1	1	1	1	3
hsa-mir-93-5p	TP53INP1	1	1	1	3
hsa-mir-17-5p	SUCO	1	1	1	3
hsa-mir-93-5p	TXLNA	1	1	1	3
hsa-mir-195-5p	STXBP3	1	1	1	3
hsa-mir-17-5p	SCAMP5	1	1	1	3
hsa-mir-17-5p	DUSP2	1	1	1	3
hsa-mir-204-5p	NPTX1	1	1	1	3
hsa-mir-424-5p	PLEKHA1	1	1	1	3
hsa-mir-204-5p	EZR	1	1	1	3
hsa-mir-519d-3p	ACSL4	1	1	1	3
hsa-mir-93-5p	MAPK9	1	1	1	3
hsa-mir-93-5p	SSX2IP	1	1	1	3
hsa-mir-21-5p	CEP97	1	1	1	3
hsa-mir-93-5p	PFKP	1	1	1	3
hsa-mir-424-5p	CBX2	1	1	1	3
hsa-mir-17-5p	2-Sep	1	1	1	3
hsa-mir-519d-3p	SEMA7A	1	1	1	3
hsa-mir-506-3p	SFT2D3	1	1	1	3
hsa-mir-93-5p	PGM2L1	1	1	1	3
hsa-mir-519d-3p	RGMB	1	1	1	3
hsa-mir-21-5p	NTF3	1	1	1	3
hsa-mir-204-5p	SPOP	1	1	1	3
hsa-mir-93-5p	SESN3	1	1	1	3
hsa-mir-17-5p	FAM102A	1	1	1	3
hsa-mir-195-5p	RAPH1	1	1	1	3
hsa-mir-204-5p	ZBTB22	1	1	1	3
hsa-mir-454-3p	KCTD10	1	1	1	3
hsa-mir-373-3p	HMBOX1	1	1	1	3
hsa-mir-424-5p	IARS	1	1	1	3
hsa-mir-93-5p	PPP6C	1	1	1	3
hsa-mir-519d-3p	RUNDC1	1	1	1	3
hsa-mir-519d-3p	PGM2L1	1	1	1	3
hsa-mir-195-5p	SOWAHC	1	1	1	3
hsa-mir-93-5p	DPYSL2	1	1	1	3
hsa-mir-93-5p	KIAA1147	1	1	1	3
hsa-mir-373-3p	DUSP2	1	1	1	3
hsa-mir-214-3p	GABARAP	1	1	1	3
hsa-mir-424-5p	MYB	1	1	1	3
hsa-mir-93-5p	RBBP7	1	1	1	3
hsa-mir-373-3p	HABP4	1	1	1	3
hsa-mir-17-5p	POLR3G	1	1	1	3
hsa-mir-373-3p	PAK2	1	1	1	3
hsa-mir-17-5p	PTPN4	1	1	1	3
hsa-mir-31-5p	JAZF1	1	1	1	3
hsa-mir-93-5p	OSR1	1	1	1	3
hsa-mir-372-3p	RAB22A	1	1	1	3
hsa-mir-93-5p	FAM210A	1	1	1	3
hsa-mir-338-3p	ACVR1	1	1	1	3
hsa-mir-205-5p	MARCKS	1	1	1	3
hsa-mir-195-5p	MAFK	1	1	1	3
hsa-mir-93-5p	PLXNA1	1	1	1	3
hsa-mir-214-3p	CAPN5	1	1	1	3
hsa-mir-195-5p	ABL2	1	1	1	3
hsa-mir-17-5p	FAM46C	1	1	1	3
hsa-mir-519d-3p	CNOT7	1	1	1	3
hsa-mir-141-3p	CLOCK	1	1	1	3
hsa-mir-93-5p	JAK1	1	1	1	3
hsa-mir-93-5p	GOLGA1	1	1	1	3
hsa-mir-93-5p	KATNAL1	1	1	1	3
hsa-mir-93-5p	PTGFRN	1	1	1	3
hsa-mir-93-5p	MTF1	1	1	1	3
hsa-mir-141-3p	RAB8B	1	1	1	3
hsa-mir-204-5p	IKZF2	1	1	1	3
hsa-mir-17-5p	CREB1	1	1	1	3
hsa-mir-93-5p	RPA2	1	1	1	3
hsa-mir-17-5p	ZNF202	1	1	1	3
hsa-mir-372-3p	TMEM19	1	1	1	3
hsa-mir-211-5p	NUAK1	1	1	1	3
hsa-mir-195-5p	CPNE1	1	1	1	3
hsa-mir-195-5p	CBFA2T3	1	1	1	3
hsa-mir-195-5p	SYPL1	1	1	1	3
hsa-mir-373-3p	RHOC	1	1	1	3
hsa-mir-195-5p	SIK1	1	1	1	3
hsa-mir-183-5p	AKAP12	1	1	1	3
hsa-mir-17-5p	BTN3A1	1	1	1	3
hsa-mir-195-5p	LRRFIP2	1	1	1	3
hsa-mir-519d-3p	FBXL5	1	1	1	3
hsa-mir-222-3p	MYLIP	1	1	1	3
hsa-mir-93-5p	PKNOX1	1	1	1	3
hsa-mir-182-5p	LSM14A	1	1	1	3
hsa-mir-195-5p	RBBP6	1	1	1	3
hsa-mir-93-5p	BICD2	1	1	1	3
hsa-mir-221-3p	PCDHA12	1	1	1	3
hsa-mir-373-3p	RAD23B	1	1	1	3
hsa-mir-195-5p	SIRT4	1	1	1	3
hsa-mir-221-3p	CDKN1B	1	1	1	3
hsa-mir-424-5p	GRAMD3	1	1	1	3
hsa-mir-93-5p	KLHL20	1	1	1	3
hsa-mir-93-5p	SSH2	1	1	1	3
hsa-mir-216a-5p	GPBP1	1	1	1	3
hsa-mir-454-3p	CEP170	1	1	1	3
hsa-mir-21-5p	ZNF367	1	1	1	3
hsa-mir-93-5p	MYO19	1	1	1	3
hsa-mir-93-5p	FRMD6	1	1	1	3
hsa-mir-204-5p	ANGPTL2	1	1	1	3
hsa-mir-195-5p	MYO5A	1	1	1	3
hsa-mir-93-5p	NIN	1	1	1	3
hsa-mir-519d-3p	SSX2IP	1	1	1	3
hsa-mir-424-5p	RS1	1	1	1	3
hsa-mir-17-5p	CHD9	1	1	1	3
hsa-mir-21-5p	SATB1	1	1	1	3
hsa-mir-214-3p	MPDU1	1	1	1	3
hsa-mir-17-5p	REEP3	1	1	1	3
hsa-mir-373-3p	MICA	1	1	1	3
hsa-mir-506-3p	AMOTL1	1	1	1	3
hsa-mir-424-5p	AXIN2	1	1	1	3
hsa-mir-206	ANP32B	1	1	1	3
hsa-mir-222-3p	PPP6C	1	1	1	3
hsa-mir-454-3p	TGFBR2	1	1	1	3
hsa-mir-214-3p	MAPK1	1	1	1	3
hsa-mir-195-5p	PTPRJ	1	1	1	3
hsa-mir-216b-5p	SMAD1	1	1	1	3
hsa-mir-182-5p	PRKAA2	1	1	1	3
hsa-mir-21-5p	TESK2	1	1	1	3
hsa-mir-195-5p	AKT3	1	1	1	3
hsa-mir-222-3p	SNX4	1	1	1	3
hsa-mir-424-5p	GALNT1	1	1	1	3
hsa-mir-21-5p	IL1B	1	1	1	3
hsa-mir-93-5p	VPS13C	1	1	1	3
hsa-mir-372-3p	PTPDC1	1	1	1	3
hsa-mir-221-3p	GALNT3	1	1	1	3
hsa-mir-17-5p	HSPA8	1	1	1	3
hsa-mir-17-5p	LASP1	1	1	1	3
hsa-mir-93-5p	MORF4L1	1	1	1	3
hsa-mir-519d-3p	GIGYF1	1	1	1	3
hsa-mir-454-3p	RRAGD	1	1	1	3
hsa-mir-17-5p	USP3	1	1	1	3
hsa-mir-195-5p	RPRD2	1	1	1	3
hsa-mir-338-3p	ARHGEF28	1	1	1	3
hsa-mir-17-5p	LIMK1	1	1	1	3
hsa-mir-424-5p	ASH1L	1	1	1	3
hsa-mir-424-5p	HOXA10	1	1	1	3
hsa-mir-205-5p	NOTCH2	1	1	1	3
hsa-mir-519d-3p	DNAJB9	1	1	1	3
hsa-mir-17-5p	MIDN	1	1	1	3
hsa-mir-372-3p	ELAVL2	1	1	1	3
hsa-mir-373-3p	TBC1D2	1	1	1	3
hsa-mir-141-3p	KLF11	1	1	1	3
hsa-mir-21-5p	PTPN14	1	1	1	3
hsa-mir-424-5p	PHF19	1	1	1	3
hsa-mir-93-5p	REST	1	1	1	3
hsa-mir-424-5p	NAPG	1	1	1	3
hsa-mir-17-5p	BMP8B	1	1	1	3
hsa-mir-195-5p	INSR	1	1	1	3
hsa-mir-93-5p	LYST	1	1	1	3
hsa-mir-424-5p	PHC3	1	1	1	3
hsa-mir-519d-3p	MAPRE3	1	1	1	3
hsa-mir-93-5p	SERF1B	1	1	1	3
hsa-mir-195-5p	ZBTB34	1	1	1	3
hsa-mir-195-5p	CDC37L1	1	1	1	3
hsa-mir-372-3p	ZNF532	1	1	1	3
hsa-mir-519d-3p	ENPP5	1	1	1	3
hsa-mir-519d-3p	CYBRD1	1	1	1	3
hsa-mir-519d-3p	AGO1	1	1	1	3
hsa-mir-424-5p	CPEB3	1	1	1	3
hsa-mir-204-5p	ARHGAP29	1	1	1	3
hsa-mir-338-3p	ZDHHC18	1	1	1	3
hsa-mir-424-5p	SNX16	1	1	1	3
hsa-mir-519d-3p	ARAP2	1	1	1	3
hsa-mir-195-5p	ZNRF3	1	1	1	3
hsa-mir-93-5p	RAB5B	1	1	1	3
hsa-mir-506-3p	CREBRF	1	1	1	3
hsa-mir-211-5p	SLC39A9	1	1	1	3
hsa-mir-195-5p	BAG4	1	1	1	3
hsa-mir-338-3p	PREX2	1	1	1	3
hsa-mir-195-5p	TRAM1	1	1	1	3
hsa-mir-17-5p	RBL2	1	1	1	3
hsa-mir-17-5p	TNFAIP1	1	1	1	3
hsa-mir-373-3p	SIK1	1	1	1	3
hsa-mir-519d-3p	SUCO	1	1	1	3
hsa-mir-93-5p	FIGNL1	1	1	1	3
hsa-mir-214-3p	PSMD10	1	1	1	3
hsa-mir-195-5p	RAD23B	1	1	1	3
hsa-mir-424-5p	SEC24A	1	1	1	3
hsa-mir-141-3p	H2AFZ	1	1	1	3
hsa-mir-424-5p	STRADB	1	1	1	3
hsa-mir-519d-3p	RRM2	1	1	1	3
hsa-mir-93-5p	MTMR3	1	1	1	3
hsa-mir-17-5p	TWF1	1	1	1	3
hsa-mir-195-5p	CCNT1	1	1	1	3
hsa-mir-17-5p	PAFAH1B1	1	1	1	3
hsa-mir-205-5p	ESRRG	1	1	1	3
hsa-mir-93-5p	RABEP1	1	1	1	3
hsa-mir-221-3p	ZFP30	1	1	1	3
hsa-mir-93-5p	TMEM167A	1	1	1	3
hsa-mir-21-5p	PAN3	1	1	1	3
hsa-mir-519d-3p	PPP3R1	1	1	1	3
hsa-mir-519d-3p	RLIM	1	1	1	3
hsa-mir-93-5p	PPP6R3	1	1	1	3
hsa-mir-141-3p	BAP1	1	1	1	3
hsa-mir-93-5p	USP28	1	1	1	3
hsa-mir-424-5p	SERBP1	1	1	1	3
hsa-mir-93-5p	PTP4A1	1	1	1	3
hsa-mir-17-5p	FOXJ2	1	1	1	3
hsa-mir-519d-3p	CAPRIN2	1	1	1	3
hsa-mir-195-5p	PIK3R1	1	1	1	3
hsa-mir-17-5p	CCSER2	1	1	1	3
hsa-mir-221-3p	CREBZF	1	1	1	3
hsa-mir-205-5p	ACSL4	1	1	1	3
hsa-mir-454-3p	SALL3	1	1	1	3
hsa-mir-93-5p	TGFBR2	1	1	1	3
hsa-mir-195-5p	DDX3Y	1	1	1	3
hsa-mir-195-5p	CHEK1	1	1	1	3
hsa-mir-195-5p	RNF41	1	1	1	3
hsa-mir-21-5p	AP1AR	1	1	1	3
hsa-mir-214-3p	CDC42SE1	1	1	1	3
hsa-mir-519d-3p	MCL1	1	1	1	3
hsa-mir-21-5p	RALGPS2	1	1	1	3
hsa-mir-93-5p	SACS	1	1	1	3
hsa-mir-195-5p	E2F7	1	1	1	3
hsa-mir-93-5p	ITCH	1	1	1	3
hsa-mir-519d-3p	KIAA0922	1	1	1	3
hsa-mir-17-5p	MCC	1	1	1	3
hsa-mir-195-5p	HOXA3	1	1	1	3
hsa-mir-195-5p	CDC25A	1	1	1	3
hsa-mir-195-5p	PISD	1	1	1	3
hsa-mir-17-5p	E2F5	1	1	1	3
hsa-mir-93-5p	KIF23	1	1	1	3
hsa-mir-424-5p	CUL2	1	1	1	3
hsa-mir-17-5p	ZFYVE9	1	1	1	3
hsa-mir-519d-3p	ZBTB4	1	1	1	3
hsa-mir-373-3p	PSD3	1	1	1	3
hsa-mir-195-5p	KPNA1	1	1	1	3
hsa-mir-373-3p	CLIP4	1	1	1	3
hsa-mir-17-5p	PPP1R15B	1	1	1	3
hsa-mir-17-5p	ZNF107	1	1	1	3
hsa-mir-195-5p	IRF4	1	1	1	3
hsa-mir-93-5p	LAPTM4A	1	1	1	3
hsa-mir-17-5p	CEP97	1	1	1	3
hsa-mir-454-3p	USP13	1	1	1	3
hsa-mir-372-3p	SUCO	1	1	1	3
hsa-mir-424-5p	CACUL1	1	1	1	3
hsa-mir-141-3p	ELAVL2	1	1	1	3
hsa-mir-195-5p	VEGFA	1	1	1	3
hsa-mir-183-5p	PRRC1	1	1	1	3
hsa-mir-17-5p	GNS	1	1	1	3
hsa-mir-221-3p	PCDHA7	1	1	1	3
hsa-mir-182-5p	FOXO3	1	1	1	3
hsa-mir-519d-3p	OCRL	1	1	1	3
hsa-mir-93-5p	DNAJC27	1	1	1	3
hsa-mir-454-3p	MBNL1	1	1	1	3
hsa-mir-195-5p	ATG14	1	1	1	3
hsa-mir-141-3p	EPHA7	1	1	1	3
hsa-mir-17-5p	SLK	1	1	1	3
hsa-mir-424-5p	CARD10	1	1	1	3
hsa-mir-17-5p	SRSF2	1	1	1	3
hsa-mir-206	PAX3	1	1	1	3
hsa-mir-519d-3p	FAM129A	1	1	1	3
hsa-mir-424-5p	PLAG1	1	1	1	3
hsa-mir-519d-3p	SOX4	1	1	1	3
hsa-mir-17-5p	MAPK1	1	1	1	3
hsa-mir-195-5p	CYP26B1	1	1	1	3
hsa-mir-17-5p	AGO1	1	1	1	3
hsa-mir-31-5p	FOXD4	1	1	1	3
hsa-mir-195-5p	ARHGAP12	1	1	1	3
hsa-mir-21-5p	LRRC57	1	1	1	3
hsa-mir-17-5p	RUNX3	1	1	1	3
hsa-mir-17-5p	SOX4	1	1	1	3
hsa-mir-211-5p	ELOVL6	1	1	1	3
hsa-mir-93-5p	LIMA1	1	1	1	3
hsa-mir-211-5p	RAB22A	1	1	1	3
hsa-mir-372-3p	SAR1B	1	1	1	3
hsa-mir-454-3p	PXK	1	1	1	3
hsa-mir-17-5p	NPAS2	1	1	1	3
hsa-mir-17-5p	RUNDC1	1	1	1	3
hsa-mir-17-5p	CAMTA1	1	1	1	3
hsa-mir-424-5p	SCOC	1	1	1	3
hsa-mir-211-5p	BCL2	1	1	1	3
hsa-mir-424-5p	DDX3X	1	1	1	3
hsa-mir-454-3p	ACVR1	1	1	1	3
hsa-mir-372-3p	FBXL7	1	1	1	3
hsa-mir-93-5p	PXK	1	1	1	3
hsa-mir-21-5p	PDCD4	1	1	1	3
hsa-mir-93-5p	SHOC2	1	1	1	3
hsa-mir-424-5p	FLCN	1	1	1	3
hsa-mir-424-5p	FGFR1	1	1	1	3
hsa-mir-214-3p	FLOT2	1	1	1	3
hsa-mir-17-5p	RBBP7	1	1	1	3
hsa-mir-519d-3p	U2SURP	1	1	1	3
hsa-mir-17-5p	KIAA1147	1	1	1	3
hsa-mir-17-5p	DPYSL2	1	1	1	3
hsa-mir-17-5p	PPP6C	1	1	1	3
hsa-mir-519d-3p	CREB1	1	1	1	3
hsa-mir-519d-3p	POLQ	1	1	1	3
hsa-mir-204-5p	EDEM1	1	1	1	3
hsa-mir-195-5p	EZH1	1	1	1	3
hsa-mir-21-5p	FBXO11	1	1	1	3
hsa-mir-221-3p	TMCC1	1	1	1	3
hsa-mir-93-5p	POLR3G	1	1	1	3
hsa-mir-424-5p	SOWAHC	1	1	1	3
hsa-mir-93-5p	PTPN4	1	1	1	3
hsa-mir-195-5p	MYB	1	1	1	3
hsa-mir-31-5p	NUMB	1	1	1	3
hsa-mir-221-3p	CHORDC1	1	1	1	3
hsa-mir-93-5p	FAM46C	1	1	1	3
hsa-mir-373-3p	SERF1A	1	1	1	3
hsa-mir-17-5p	GOLGA1	1	1	1	3
hsa-mir-17-5p	SOCS6	1	1	1	3
hsa-mir-17-5p	JAK1	1	1	1	3
hsa-mir-21-5p	CCL1	1	1	1	3
hsa-mir-373-3p	LATS2	1	1	1	3
hsa-mir-204-5p	CREB5	1	1	1	3
hsa-mir-519d-3p	SAMD12	1	1	1	3
hsa-mir-519d-3p	BTBD7	1	1	1	3
hsa-mir-519d-3p	BNIP2	1	1	1	3
hsa-mir-17-5p	PLXNA1	1	1	1	3
hsa-mir-17-5p	FAM210A	1	1	1	3
hsa-mir-204-5p	RAB40B	1	1	1	3
hsa-mir-519d-3p	FRMD6	1	1	1	3
hsa-mir-454-3p	HPRT1	1	1	1	3
hsa-mir-506-3p	NEK9	1	1	1	3
hsa-mir-93-5p	ZNF202	1	1	1	3
hsa-mir-17-5p	RPA2	1	1	1	3
hsa-mir-17-5p	MTF1	1	1	1	3
hsa-mir-424-5p	ABL2	1	1	1	3
hsa-mir-93-5p	CREB1	1	1	1	3
hsa-mir-17-5p	ANKFY1	1	1	1	3
hsa-mir-373-3p	MINK1	1	1	1	3
hsa-mir-17-5p	PTGFRN	1	1	1	3
hsa-mir-17-5p	KATNAL1	1	1	1	3
hsa-mir-195-5p	USP3	1	1	1	3
hsa-mir-195-5p	HSPA4L	1	1	1	3
hsa-mir-17-5p	NCOA3	1	1	1	3
hsa-mir-221-3p	TIMP3	1	1	1	3
hsa-mir-17-5p	SIK1	1	1	1	3
hsa-mir-372-3p	CUL3	1	1	1	3
hsa-mir-373-3p	BTG1	1	1	1	3
hsa-mir-93-5p	SUCO	1	1	1	3
hsa-mir-17-5p	FBXO28	1	1	1	3
hsa-mir-519d-3p	MTF1	1	1	1	3
hsa-mir-424-5p	TARBP2	1	1	1	3
hsa-mir-195-5p	HSPE1-MOB4	1	1	1	3
hsa-mir-17-5p	TP53INP1	1	1	1	3
hsa-mir-195-5p	ITPR1	1	1	1	3
hsa-mir-424-5p	ARIH1	1	1	1	3
hsa-mir-424-5p	YWHAQ	1	1	1	3
hsa-mir-137	GLO1	1	1	1	3
hsa-mir-93-5p	PPP1R3B	1	1	1	3
hsa-mir-195-5p	RNF138	1	1	1	3
hsa-mir-519d-3p	EGLN3	1	1	1	3
hsa-mir-204-5p	COL5A3	1	1	1	3
hsa-mir-454-3p	MAPK1	1	1	1	3
hsa-mir-93-5p	NABP1	1	1	1	3
hsa-mir-519d-3p	TRIP10	1	1	1	3
hsa-mir-17-5p	PFKP	1	1	1	3
hsa-mir-93-5p	2-Sep	1	1	1	3
hsa-mir-137	DR1	1	1	1	3
hsa-mir-17-5p	MAPK9	1	1	1	3
hsa-mir-17-5p	SSX2IP	1	1	1	3
hsa-mir-93-5p	DUSP2	1	1	1	3
hsa-mir-372-3p	SLC7A11	1	1	1	3
hsa-mir-93-5p	SCAMP5	1	1	1	3
hsa-mir-17-5p	TXLNA	1	1	1	3
hsa-mir-519d-3p	ZBTB18	1	1	1	3
hsa-mir-424-5p	RAPH1	1	1	1	3
hsa-mir-17-5p	SESN3	1	1	1	3
hsa-mir-93-5p	FAM102A	1	1	1	3
hsa-mir-454-3p	PTPN4	1	1	1	3
hsa-mir-17-5p	PGM2L1	1	1	1	3
hsa-mir-195-5p	PLEKHA1	1	1	1	3
hsa-mir-454-3p	PAFAH1B2	1	1	1	3
hsa-mir-519d-3p	PPP6C	1	1	1	3
hsa-mir-372-3p	CCSAP	1	1	1	3
hsa-mir-195-5p	UBE4A	1	1	1	3
hsa-mir-195-5p	CBX2	1	1	1	3
hsa-mir-195-5p	GALNT1	1	1	1	3
hsa-mir-454-3p	KIF13A	1	1	1	3
hsa-mir-221-3p	PCDHAC1	1	1	1	3
hsa-mir-372-3p	TRPS1	1	1	1	3
hsa-mir-31-5p	YWHAE	1	1	1	3
hsa-mir-222-3p	MEGF9	1	1	1	3
hsa-mir-454-3p	RAB34	1	1	1	3
hsa-mir-17-5p	MORF4L1	1	1	1	3
hsa-mir-519d-3p	MASTL	1	1	1	3
hsa-mir-519d-3p	NABP1	1	1	1	3
hsa-mir-93-5p	PAPOLA	1	1	1	3
hsa-mir-424-5p	HSPE1-MOB4	1	1	1	3
hsa-mir-93-5p	LASP1	1	1	1	3
hsa-mir-93-5p	HSPA8	1	1	1	3
hsa-mir-424-5p	AKT3	1	1	1	3
hsa-mir-17-5p	VPS13C	1	1	1	3
hsa-mir-195-5p	PHF19	1	1	1	3
hsa-mir-195-5p	NAPG	1	1	1	3
hsa-mir-195-5p	CSDE1	1	1	1	3
hsa-mir-183-5p	NR3C1	1	1	1	3
hsa-mir-195-5p	PHC3	1	1	1	3
hsa-mir-93-5p	MIDN	1	1	1	3
hsa-mir-424-5p	CDC37L1	1	1	1	3
hsa-mir-424-5p	ZBTB34	1	1	1	3
hsa-mir-373-3p	KLF3	1	1	1	3
hsa-mir-519d-3p	CCND1	1	1	1	3
hsa-mir-93-5p	USP3	1	1	1	3
hsa-mir-221-3p	FAM35A	1	1	1	3
hsa-mir-519d-3p	GBF1	1	1	1	3
hsa-mir-424-5p	RPRD2	1	1	1	3
hsa-mir-454-3p	DPYSL2	1	1	1	3
hsa-mir-195-5p	ASH1L	1	1	1	3
hsa-mir-195-5p	HOXA10	1	1	1	3
hsa-mir-182-5p	CYLD	1	1	1	3
hsa-mir-519d-3p	EIF4H	1	1	1	3
hsa-mir-17-5p	SERF1B	1	1	1	3
hsa-mir-372-3p	LEFTY1	1	1	1	3
hsa-mir-519d-3p	HMBOX1	1	1	1	3
hsa-mir-93-5p	BMP8B	1	1	1	3
hsa-mir-17-5p	REST	1	1	1	3
hsa-mir-519d-3p	EFCAB14	1	1	1	3
hsa-mir-17-5p	BICD2	1	1	1	3
hsa-mir-519d-3p	NUP35	1	1	1	3
hsa-mir-195-5p	GRAMD3	1	1	1	3
hsa-mir-17-5p	PKNOX1	1	1	1	3
hsa-mir-454-3p	BLCAP	1	1	1	3
hsa-mir-373-3p	GNB5	1	1	1	3
hsa-mir-373-3p	TNKS2	1	1	1	3
hsa-mir-17-5p	SSH2	1	1	1	3
hsa-mir-424-5p	SYPL1	1	1	1	3
hsa-mir-424-5p	SIK1	1	1	1	3
hsa-mir-17-5p	KLHL20	1	1	1	3
hsa-mir-424-5p	LRRFIP2	1	1	1	3
hsa-mir-21-5p	TIAM1	1	1	1	3
hsa-mir-519d-3p	PPP1R15B	1	1	1	3
hsa-mir-424-5p	RBBP6	1	1	1	3
hsa-mir-519d-3p	SPRED1	1	1	1	3
hsa-mir-21-5p	MAP3K1	1	1	1	3
hsa-mir-519d-3p	KIAA0513	1	1	1	3
hsa-mir-17-5p	FRMD6	1	1	1	3
hsa-mir-454-3p	RBM20	1	1	1	3
hsa-mir-195-5p	RS1	1	1	1	3
hsa-mir-519d-3p	PLS1	1	1	1	3
hsa-mir-211-5p	IL11	1	1	1	3
hsa-mir-454-3p	ZFYVE26	1	1	1	3
hsa-mir-21-5p	KBTBD6	1	1	1	3
hsa-mir-519d-3p	FBXO21	1	1	1	3
hsa-mir-195-5p	AXIN2	1	1	1	3
hsa-mir-214-3p	TRAF1	1	1	1	3
hsa-mir-93-5p	REEP3	1	1	1	3
hsa-mir-221-3p	MYBL1	1	1	1	3
hsa-mir-211-5p	PRLR	1	1	1	3
hsa-mir-93-5p	CHD9	1	1	1	3
hsa-mir-424-5p	MYO5A	1	1	1	3
hsa-mir-454-3p	BTBD3	1	1	1	3
hsa-mir-519d-3p	RB1	1	1	1	3
hsa-mir-21-5p	ESYT2	1	1	1	3
hsa-mir-204-5p	SLC22A6	1	1	1	3
hsa-mir-519d-3p	TP53INP1	1	1	1	3
hsa-mir-17-5p	NIN	1	1	1	3
hsa-mir-17-5p	PPP6R3	1	1	1	3
hsa-mir-93-5p	DAB2	1	1	1	3
hsa-mir-221-3p	PAFAH1B2	1	1	1	3
hsa-mir-17-5p	TMEM167A	1	1	1	3
hsa-mir-519d-3p	ZNF280B	1	1	1	3
hsa-mir-195-5p	SERBP1	1	1	1	3
hsa-mir-519d-3p	CRY2	1	1	1	3
hsa-mir-17-5p	RABEP1	1	1	1	3
hsa-mir-221-3p	POGZ	1	1	1	3
hsa-mir-454-3p	JARID2	1	1	1	3
hsa-mir-93-5p	TWF1	1	1	1	3
hsa-mir-93-5p	PAFAH1B1	1	1	1	3
hsa-mir-206	UTRN	1	1	1	3
hsa-mir-519d-3p	EPHA4	1	1	1	3
hsa-mir-372-3p	TFAP4	1	1	1	3
hsa-mir-17-5p	PTP4A1	1	1	1	3
hsa-mir-182-5p	MTSS1	1	1	1	3
hsa-mir-17-5p	USP28	1	1	1	3
hsa-mir-519d-3p	ANKRD13C	1	1	1	3
hsa-mir-183-5p	IDH2	1	1	1	3
hsa-mir-221-3p	MAP3K2	1	1	1	3
hsa-mir-519d-3p	RAB11FIP1	1	1	1	3
hsa-mir-424-5p	CHEK1	1	1	1	3
hsa-mir-519d-3p	TNFRSF21	1	1	1	3
hsa-mir-338-3p	NOVA1	1	1	1	3
hsa-mir-454-3p	CCDC137	1	1	1	3
hsa-mir-17-5p	TGFBR2	1	1	1	3
hsa-mir-93-5p	CCSER2	1	1	1	3
hsa-mir-214-3p	LZTS1	1	1	1	3
hsa-mir-93-5p	FOXJ2	1	1	1	3
hsa-mir-424-5p	PIK3R1	1	1	1	3
hsa-mir-372-3p	SH3GLB1	1	1	1	3
hsa-mir-204-5p	SIRT1	1	1	1	3
hsa-mir-17-5p	SACS	1	1	1	3
hsa-mir-141-3p	OGT	1	1	1	3
hsa-mir-373-3p	TXNIP	1	1	1	3
hsa-mir-519d-3p	CLIP4	1	1	1	3
hsa-mir-21-5p	SUZ12	1	1	1	3
hsa-mir-21-5p	JPH1	1	1	1	3
hsa-mir-519d-3p	FAM117B	1	1	1	3
hsa-mir-195-5p	SNX16	1	1	1	3
hsa-mir-424-5p	ZNRF3	1	1	1	3
hsa-mir-519d-3p	NPAT	1	1	1	3
hsa-mir-222-3p	SUN2	1	1	1	3
hsa-mir-519d-3p	RBBP7	1	1	1	3
hsa-mir-424-5p	BAG4	1	1	1	3
hsa-mir-454-3p	TROVE2	1	1	1	3
hsa-mir-214-3p	NFIC	1	1	1	3
hsa-mir-372-3p	OSTM1	1	1	1	3
hsa-mir-519d-3p	ZNF202	1	1	1	3
hsa-mir-519d-3p	LIMA1	1	1	1	3
hsa-mir-195-5p	CPEB3	1	1	1	3
hsa-mir-17-5p	RAB5B	1	1	1	3
hsa-mir-204-5p	WWC3	1	1	1	3
hsa-mir-424-5p	RAD23B	1	1	1	3
hsa-mir-195-5p	PCMT1	1	1	1	3
hsa-mir-454-3p	SECISBP2L	1	1	1	3
hsa-mir-206	LRRC59	1	1	1	3
hsa-mir-519d-3p	TMEM167A	1	1	1	3
hsa-mir-93-5p	TNFAIP1	1	1	1	3
hsa-mir-17-5p	TBC1D2	1	1	1	3
hsa-mir-195-5p	STRADB	1	1	1	3
hsa-mir-31-5p	PPP2R2A	1	1	1	3
hsa-mir-195-5p	SEC24A	1	1	1	3
hsa-mir-17-5p	MTMR3	1	1	1	3
hsa-mir-214-3p	TMEM248	1	1	1	3
hsa-mir-204-5p	PPP3R1	1	1	1	3
hsa-mir-519d-3p	PPP6R3	1	1	1	3
hsa-mir-217	SNRNP27	1	1	1	3
hsa-mir-519d-3p	SACS	1	1	1	3
hsa-mir-93-5p	SMAD5	1	1	1	3
hsa-mir-93-5p	ENPP5	1	1	1	3
hsa-mir-17-5p	TFAM	1	1	1	3
hsa-mir-195-5p	PNISR	1	1	1	3
hsa-mir-195-5p	SLC25A12	1	1	1	3
hsa-mir-373-3p	SBNO1	1	1	1	3
hsa-mir-519d-3p	SLC16A9	1	1	1	3
hsa-mir-519d-3p	EIF5A2	1	1	1	3
hsa-mir-137	LIMCH1	1	1	1	3
hsa-mir-195-5p	CYB561A3	1	1	1	3
hsa-mir-424-5p	CREBRF	1	1	1	3
hsa-mir-424-5p	LURAP1L	1	1	1	3
hsa-mir-93-5p	WAC	1	1	1	3
hsa-mir-93-5p	ADARB1	1	1	1	3
hsa-mir-17-5p	ITGB8	1	1	1	3
hsa-mir-195-5p	NOTCH2	1	1	1	3
hsa-mir-373-3p	SLC22A23	1	1	1	3
hsa-mir-17-5p	ARAP2	1	1	1	3
hsa-mir-454-3p	IER3IP1	1	1	1	3
hsa-mir-17-5p	CAPN15	1	1	1	3
hsa-mir-195-5p	RPS6KA3	1	1	1	3
hsa-mir-93-5p	PURA	1	1	1	3
hsa-mir-519d-3p	UNK	1	1	1	3
hsa-mir-372-3p	TIMM17A	1	1	1	3
hsa-mir-222-3p	FOS	1	1	1	3
hsa-mir-454-3p	ZNF107	1	1	1	3
hsa-mir-454-3p	ENPP4	1	1	1	3
hsa-mir-93-5p	GIGYF1	1	1	1	3
hsa-mir-222-3p	HNRNPD	1	1	1	3
hsa-mir-372-3p	TNFAIP1	1	1	1	3
hsa-mir-21-5p	DUSP8	1	1	1	3
hsa-mir-93-5p	PARD6B	1	1	1	3
hsa-mir-519d-3p	UXS1	1	1	1	3
hsa-mir-519d-3p	TMEM64	1	1	1	3
hsa-mir-137	RORA	1	1	1	3
hsa-mir-519d-3p	KMT2B	1	1	1	3
hsa-mir-17-5p	FBXO31	1	1	1	3
hsa-mir-93-5p	ORMDL3	1	1	1	3
hsa-mir-372-3p	CPT1A	1	1	1	3
hsa-mir-206	TKT	1	1	1	3
hsa-mir-205-5p	PTPRJ	1	1	1	3
hsa-mir-93-5p	E2F1	1	1	1	3
hsa-mir-221-3p	ESR1	1	1	1	3
hsa-mir-519d-3p	GNB5	1	1	1	3
hsa-mir-372-3p	IRF2	1	1	1	3
hsa-mir-519d-3p	FCHO2	1	1	1	3
hsa-mir-17-5p	NRIP3	1	1	1	3
hsa-mir-93-5p	CNOT6L	1	1	1	3
hsa-mir-205-5p	AMOT	1	1	1	3
hsa-mir-93-5p	TMEM138	1	1	1	3
hsa-mir-17-5p	HMBOX1	1	1	1	3
hsa-mir-204-5p	ELOVL6	1	1	1	3
hsa-mir-372-3p	UNK	1	1	1	3
hsa-mir-204-5p	RAB22A	1	1	1	3
hsa-mir-204-5p	BCL2	1	1	1	3
hsa-mir-17-5p	SQSTM1	1	1	1	3
hsa-mir-519d-3p	CLOCK	1	1	1	3
hsa-mir-17-5p	CEP57	1	1	1	3
hsa-mir-195-5p	LRIG2	1	1	1	3
hsa-mir-17-5p	TMEM127	1	1	1	3
hsa-mir-195-5p	PRICKLE2	1	1	1	3
hsa-mir-519d-3p	TMEM245	1	1	1	3
hsa-mir-372-3p	PFKP	1	1	1	3
hsa-mir-454-3p	BRWD1	1	1	1	3
hsa-mir-17-5p	PLEKHM1	1	1	1	3
hsa-mir-372-3p	IGF1R	1	1	1	3
hsa-mir-195-5p	CAMSAP1	1	1	1	3
hsa-mir-195-5p	RASGEF1B	1	1	1	3
hsa-mir-454-3p	HABP4	1	1	1	3
hsa-mir-519d-3p	BTG3	1	1	1	3
hsa-mir-141-3p	ZEB1	1	1	1	3
hsa-mir-17-5p	SNTB2	1	1	1	3
hsa-mir-195-5p	USP15	1	1	1	3
hsa-mir-424-5p	TGFBR3	1	1	1	3
hsa-mir-17-5p	CENPQ	1	1	1	3
hsa-mir-204-5p	AP1S1	1	1	1	3
hsa-mir-17-5p	MMP2	1	1	1	3
hsa-mir-206	VAMP2	1	1	1	3
hsa-mir-31-5p	SELE	1	1	1	3
hsa-mir-222-3p	TRPS1	1	1	1	3
hsa-mir-21-5p	MBNL1	1	1	1	3
hsa-mir-424-5p	PHLPP2	1	1	1	3
hsa-mir-21-5p	MEF2C	1	1	1	3
hsa-mir-17-5p	FBXL5	1	1	1	3
hsa-mir-221-3p	PIK3R1	1	1	1	3
hsa-mir-211-5p	CREB5	1	1	1	3
hsa-mir-17-5p	HBP1	1	1	1	3
hsa-mir-182-5p	NUFIP2	1	1	1	3
hsa-mir-31-5p	SYDE2	1	1	1	3
hsa-mir-17-5p	ARHGAP12	1	1	1	3
hsa-mir-141-3p	HNRNPF	1	1	1	3
hsa-mir-31-5p	NF2	1	1	1	3
hsa-mir-93-5p	ATG16L1	1	1	1	3
hsa-mir-195-5p	PSKH1	1	1	1	3
hsa-mir-17-5p	RAB22A	1	1	1	3
hsa-mir-373-3p	GALNT3	1	1	1	3
hsa-mir-214-3p	VAV2	1	1	1	3
hsa-mir-93-5p	GOLGA2	1	1	1	3
hsa-mir-17-5p	NETO2	1	1	1	3
hsa-mir-195-5p	SBNO1	1	1	1	3
hsa-mir-424-5p	ABHD2	1	1	1	3
hsa-mir-519d-3p	NRBP1	1	1	1	3
hsa-mir-183-5p	FOXN2	1	1	1	3
hsa-mir-372-3p	RAB11FIP1	1	1	1	3
hsa-mir-17-5p	EZH1	1	1	1	3
hsa-mir-93-5p	ZNF148	1	1	1	3
hsa-mir-424-5p	AMOTL1	1	1	1	3
hsa-mir-206	KRAS	1	1	1	3
hsa-mir-195-5p	SMAD7	1	1	1	3
hsa-mir-214-3p	CTNNB1	1	1	1	3
hsa-mir-519d-3p	SNTB2	1	1	1	3
hsa-mir-93-5p	WDR37	1	1	1	3
hsa-mir-195-5p	AVL9	1	1	1	3
hsa-mir-373-3p	PLA2G12A	1	1	1	3
hsa-mir-424-5p	PAFAH1B2	1	1	1	3
hsa-mir-372-3p	REST	1	1	1	3
hsa-mir-424-5p	KIF23	1	1	1	3
hsa-mir-195-5p	CRIM1	1	1	1	3
hsa-mir-216a-5p	OXGR1	1	1	1	3
hsa-mir-93-5p	RAB11FIP1	1	1	1	3
hsa-mir-93-5p	CERCAM	1	1	1	3
hsa-mir-93-5p	ANKH	1	1	1	3
hsa-mir-195-5p	ZFHX4	1	1	1	3
hsa-mir-195-5p	TBL1XR1	1	1	1	3
hsa-mir-424-5p	RASEF	1	1	1	3
hsa-mir-217	GPC5	1	1	1	3
hsa-mir-454-3p	ATP6V1B2	1	1	1	3
hsa-mir-195-5p	BTRC	1	1	1	3
hsa-mir-424-5p	ZNF267	1	1	1	3
hsa-mir-519d-3p	KIF23	1	1	1	3
hsa-mir-17-5p	NAPEPLD	1	1	1	3
hsa-mir-195-5p	CASK	1	1	1	3
hsa-mir-372-3p	KREMEN1	1	1	1	3
hsa-mir-195-5p	FASN	1	1	1	3
hsa-mir-519d-3p	BBX	1	1	1	3
hsa-mir-93-5p	TNFRSF21	1	1	1	3
hsa-mir-93-5p	VPS26A	1	1	1	3
hsa-mir-183-5p	SH3D19	1	1	1	3
hsa-mir-195-5p	SPRED1	1	1	1	3
hsa-mir-17-5p	DYNC1LI2	1	1	1	3
hsa-mir-205-5p	PTPRM	1	1	1	3
hsa-mir-17-5p	CCDC71L	1	1	1	3
hsa-mir-373-3p	ADAM9	1	1	1	3
hsa-mir-93-5p	DUSP8	1	1	1	3
hsa-mir-93-5p	ZBTB7A	1	1	1	3
hsa-mir-93-5p	OXR1	1	1	1	3
hsa-mir-221-3p	HECTD2	1	1	1	3
hsa-mir-141-3p	SFPQ	1	1	1	3
hsa-mir-17-5p	GPAM	1	1	1	3
hsa-mir-195-5p	TMEM161B	1	1	1	3
hsa-mir-93-5p	FYCO1	1	1	1	3
hsa-mir-17-5p	ZNF417	1	1	1	3
hsa-mir-221-3p	ZEB2	1	1	1	3
hsa-mir-21-5p	MON2	1	1	1	3
hsa-mir-204-5p	ANKRD13A	1	1	1	3
hsa-mir-372-3p	IRAK4	1	1	1	3
hsa-mir-424-5p	ARHGDIA	1	1	1	3
hsa-mir-424-5p	GPATCH8	1	1	1	3
hsa-mir-204-5p	HAS2	1	1	1	3
hsa-mir-21-5p	NFIA	1	1	1	3
hsa-mir-17-5p	FOXQ1	1	1	1	3
hsa-mir-195-5p	KIF21A	1	1	1	3
hsa-mir-373-3p	SLAIN2	1	1	1	3
hsa-mir-21-5p	EDIL3	1	1	1	3
hsa-mir-17-5p	PHF6	1	1	1	3
hsa-mir-216b-5p	ARL6IP1	1	1	1	3
hsa-mir-222-3p	TLE3	1	1	1	3
hsa-mir-519d-3p	SLK	1	1	1	3
hsa-mir-31-5p	PARP1	1	1	1	3
hsa-mir-372-3p	CADM2	1	1	1	3
hsa-mir-93-5p	FAM129A	1	1	1	3
hsa-mir-519d-3p	LAPTM4A	1	1	1	3
hsa-mir-93-5p	EEA1	1	1	1	3
hsa-mir-221-3p	HMBOX1	1	1	1	3
hsa-mir-195-5p	UBE2V1	1	1	1	3
hsa-mir-205-5p	STK38L	1	1	1	3
hsa-mir-372-3p	MPP5	1	1	1	3
hsa-mir-454-3p	SIK1	1	1	1	3
hsa-mir-93-5p	PDZD11	1	1	1	3
hsa-mir-519d-3p	PLXNA1	1	1	1	3
hsa-mir-17-5p	CFL2	1	1	1	3
hsa-mir-222-3p	PAIP2	1	1	1	3
hsa-mir-93-5p	PITPNA	1	1	1	3
hsa-mir-31-5p	CCNT1	1	1	1	3
hsa-mir-519d-3p	2-Sep	1	1	1	3
hsa-mir-221-3p	BRWD1	1	1	1	3
hsa-mir-195-5p	C2orf42	1	1	1	3
hsa-mir-214-3p	TRIM29	1	1	1	3
hsa-mir-195-5p	UBE2Q1	1	1	1	3
hsa-mir-17-5p	HMGB3	1	1	1	3
hsa-mir-141-3p	SLC35D1	1	1	1	3
hsa-mir-454-3p	TNRC6A	1	1	1	3
hsa-mir-93-5p	SEMA4B	1	1	1	3
hsa-mir-454-3p	EOGT	1	1	1	3
hsa-mir-31-5p	SP1	1	1	1	3
hsa-mir-195-5p	NUP50	1	1	1	3
hsa-mir-454-3p	ENPP5	1	1	1	3
hsa-mir-195-5p	GABPA	1	1	1	3
hsa-mir-17-5p	DDHD1	1	1	1	3
hsa-mir-17-5p	BRMS1L	1	1	1	3
hsa-mir-17-5p	FJX1	1	1	1	3
hsa-mir-214-3p	JAG2	1	1	1	3
hsa-mir-93-5p	ANKRD12	1	1	1	3
hsa-mir-141-3p	7-Sep	1	1	1	3
hsa-mir-372-3p	TAOK1	1	1	1	3
hsa-mir-17-5p	NFAT5	1	1	1	3
hsa-mir-93-5p	SLC29A2	1	1	1	3
hsa-mir-454-3p	ESR1	1	1	1	3
hsa-mir-195-5p	TNRC6B	1	1	1	3
hsa-mir-204-5p	IL11	1	1	1	3
hsa-mir-214-3p	SOCS5	1	1	1	3
hsa-mir-93-5p	PPP3R1	1	1	1	3
hsa-mir-373-3p	INO80D	1	1	1	3
hsa-mir-205-5p	ENPP4	1	1	1	3
hsa-mir-17-5p	SLC16A9	1	1	1	3
hsa-mir-221-3p	PCDHAC2	1	1	1	3
hsa-mir-17-5p	PLS1	1	1	1	3
hsa-mir-195-5p	MTHFR	1	1	1	3
hsa-mir-93-5p	EFCAB14	1	1	1	3
hsa-mir-206	FRS2	1	1	1	3
hsa-mir-204-5p	PRLR	1	1	1	3
hsa-mir-93-5p	RBM12B	1	1	1	3
hsa-mir-21-5p	MAP2K3	1	1	1	3
hsa-mir-93-5p	CYBRD1	1	1	1	3
hsa-mir-373-3p	MIXL1	1	1	1	3
hsa-mir-211-5p	SLC22A6	1	1	1	3
hsa-mir-93-5p	RB1	1	1	1	3
hsa-mir-93-5p	VLDLR	1	1	1	3
hsa-mir-195-5p	YWHAH	1	1	1	3
hsa-mir-424-5p	PPP1R11	1	1	1	3
hsa-mir-454-3p	CBY1	1	1	1	3
hsa-mir-21-5p	BMPR2	1	1	1	3
hsa-mir-222-3p	VGLL4	1	1	1	3
hsa-mir-373-3p	NFIB	1	1	1	3
hsa-mir-454-3p	ZNF800	1	1	1	3
hsa-mir-17-5p	TRIP10	1	1	1	3
hsa-mir-519d-3p	PIP4K2C	1	1	1	3
hsa-mir-17-5p	CEP170	1	1	1	3
hsa-mir-424-5p	ZNF449	1	1	1	3
hsa-mir-141-3p	8-Sep	1	1	1	3
hsa-mir-17-5p	HAS2	1	1	1	3
hsa-mir-17-5p	BNIP2	1	1	1	3
hsa-mir-519d-3p	KPNA2	1	1	1	3
hsa-mir-519d-3p	FAM46C	1	1	1	3
hsa-mir-195-5p	CCNT2	1	1	1	3
hsa-mir-93-5p	ARID4B	1	1	1	3
hsa-mir-17-5p	KIAA0513	1	1	1	3
hsa-mir-17-5p	MAP3K2	1	1	1	3
hsa-mir-17-5p	ATG14	1	1	1	3
hsa-mir-17-5p	DDX5	1	1	1	3
hsa-mir-221-3p	YOD1	1	1	1	3
hsa-mir-519d-3p	RABEP1	1	1	1	3
hsa-mir-17-5p	NKIRAS1	1	1	1	3
hsa-mir-93-5p	BMPR2	1	1	1	3
hsa-mir-93-5p	CAPRIN2	1	1	1	3
hsa-mir-519d-3p	CHIC1	1	1	1	3
hsa-mir-221-3p	PCDHA6	1	1	1	3
hsa-mir-93-5p	KLHL28	1	1	1	3
hsa-mir-195-5p	SMAD3	1	1	1	3
hsa-mir-222-3p	MIDN	1	1	1	3
hsa-mir-338-3p	MRPS23	1	1	1	3
hsa-mir-195-5p	SHOC2	1	1	1	3
hsa-mir-17-5p	ERAP1	1	1	1	3
hsa-mir-373-3p	LIMA1	1	1	1	3
hsa-mir-141-3p	6-Mar	1	1	1	3
hsa-mir-93-5p	EIF5A2	1	1	1	3
hsa-mir-519d-3p	ANKRD50	1	1	1	3
hsa-mir-17-5p	ELAVL2	1	1	1	3
hsa-mir-195-5p	RUNX1T1	1	1	1	3
hsa-mir-31-5p	FOXD4L4	1	1	1	3
hsa-mir-454-3p	BTF3L4	1	1	1	3
hsa-mir-424-5p	IPPK	1	1	1	3
hsa-mir-17-5p	YOD1	1	1	1	3
hsa-mir-195-5p	SSRP1	1	1	1	3
hsa-mir-206	FNDC3A	1	1	1	3
hsa-mir-424-5p	JARID2	1	1	1	3
hsa-mir-216b-5p	DNAJB9	1	1	1	3
hsa-mir-182-5p	PLEKHA8	1	1	1	3
hsa-mir-216b-5p	ZDHHC9	1	1	1	3
hsa-mir-195-5p	DMTF1	1	1	1	3
hsa-mir-93-5p	SGMS1	1	1	1	3
hsa-mir-211-5p	PPP3R1	1	1	1	3
hsa-mir-93-5p	PRRG1	1	1	1	3
hsa-mir-21-5p	SLMAP	1	1	1	3
hsa-mir-17-5p	TMEM245	1	1	1	3
hsa-mir-424-5p	RASSF2	1	1	1	3
hsa-mir-519d-3p	PTPDC1	1	1	1	3
hsa-mir-93-5p	SH3PXD2A	1	1	1	3
hsa-mir-17-5p	GAB1	1	1	1	3
hsa-mir-17-5p	TMBIM6	1	1	1	3
hsa-mir-519d-3p	PPP1R3B	1	1	1	3
hsa-mir-519d-3p	RHOC	1	1	1	3
hsa-mir-424-5p	PLRG1	1	1	1	3
hsa-mir-221-3p	CHSY1	1	1	1	3
hsa-mir-519d-3p	RAB5B	1	1	1	3
hsa-mir-373-3p	TGFBR2	1	1	1	3
hsa-mir-17-5p	ARHGAP35	1	1	1	3
hsa-mir-17-5p	SALL3	1	1	1	3
hsa-mir-31-5p	FOXD4L1	1	1	1	3
hsa-mir-17-5p	RPS6KA5	1	1	1	3
hsa-mir-195-5p	ZNF622	1	1	1	3
hsa-mir-195-5p	SPTLC1	1	1	1	3
hsa-mir-454-3p	PPP1R15B	1	1	1	3
hsa-mir-211-5p	WWC3	1	1	1	3
hsa-mir-17-5p	PTPDC1	1	1	1	3
hsa-mir-17-5p	RCCD1	1	1	1	3
hsa-mir-204-5p	SP1	1	1	1	3
hsa-mir-519d-3p	PAFAH1B1	1	1	1	3
hsa-mir-373-3p	SUCO	1	1	1	3
hsa-mir-17-5p	ZNF800	1	1	1	3
hsa-mir-17-5p	IFNAR1	1	1	1	3
hsa-mir-204-5p	FARP1	1	1	1	3
hsa-mir-17-5p	CIT	1	1	1	3
hsa-mir-195-5p	ARL2	1	1	1	3
hsa-mir-372-3p	CLIP4	1	1	1	3
hsa-mir-17-5p	ULK1	1	1	1	3
hsa-mir-519d-3p	HMGB3	1	1	1	3
hsa-mir-195-5p	ETNK1	1	1	1	3
hsa-mir-454-3p	JMY	1	1	1	3
hsa-mir-454-3p	PRKAA1	1	1	1	3
hsa-mir-141-3p	PPP1R15B	1	1	1	3
hsa-mir-217	TCF7L2	1	1	1	3
hsa-mir-17-5p	UBXN2A	1	1	1	3
hsa-mir-372-3p	PSD3	1	1	1	3
hsa-mir-137	AGO4	1	1	1	3
hsa-mir-17-5p	FAM126B	1	1	1	3
hsa-mir-424-5p	OGT	1	1	1	3
hsa-mir-93-5p	TADA2B	1	1	1	3
hsa-mir-519d-3p	UBXN2A	1	1	1	3
hsa-mir-21-5p	PM20D2	1	1	1	3
hsa-mir-211-5p	SLC43A1	1	1	1	3
hsa-mir-141-3p	GNA13	1	1	1	3
hsa-mir-93-5p	STYX	1	1	1	3
hsa-mir-205-5p	B4GALT6	1	1	1	3
hsa-mir-31-5p	HOXC13	1	1	1	3
hsa-mir-93-5p	GNB5	1	1	1	3
hsa-mir-195-5p	TLK1	1	1	1	3
hsa-mir-17-5p	PIP4K2A	1	1	1	3
hsa-mir-454-3p	ZBTB4	1	1	1	3
hsa-mir-93-5p	SNX16	1	1	1	3
hsa-mir-93-5p	RGMB	1	1	1	3
hsa-mir-506-3p	SLC16A1	1	1	1	3
hsa-mir-424-5p	ZNRF2	1	1	1	3
hsa-mir-17-5p	NAGK	1	1	1	3
hsa-mir-519d-3p	ELAVL2	1	1	1	3
hsa-mir-519d-3p	RPS6KA5	1	1	1	3
hsa-mir-373-3p	FBXL7	1	1	1	3
hsa-mir-141-3p	ZEB2	1	1	1	3
hsa-mir-373-3p	SAR1B	1	1	1	3
hsa-mir-17-5p	FNBP1L	1	1	1	3
hsa-mir-141-3p	TRAM1	1	1	1	3
hsa-mir-195-5p	CPEB2	1	1	1	3
hsa-mir-195-5p	MTFR1L	1	1	1	3
hsa-mir-31-5p	ARF1	1	1	1	3
hsa-mir-93-5p	FAM117B	1	1	1	3
hsa-mir-17-5p	CLOCK	1	1	1	3
hsa-mir-21-5p	RNF103	1	1	1	3
hsa-mir-17-5p	SLC22A23	1	1	1	3
hsa-mir-454-3p	RLIM	1	1	1	3
hsa-mir-204-5p	MBNL1	1	1	1	3
hsa-mir-424-5p	SALL1	1	1	1	3
hsa-mir-205-5p	RFX7	1	1	1	3
hsa-mir-17-5p	ATL3	1	1	1	3
hsa-mir-519d-3p	CEP97	1	1	1	3
hsa-mir-221-3p	ARNT	1	1	1	3
hsa-mir-519d-3p	PANK3	1	1	1	3
hsa-mir-17-5p	EPHA4	1	1	1	3
hsa-mir-182-5p	FLOT1	1	1	1	3
hsa-mir-424-5p	CALU	1	1	1	3
hsa-mir-93-5p	PGP	1	1	1	3
hsa-mir-195-5p	FAM122B	1	1	1	3
hsa-mir-195-5p	SLC9A6	1	1	1	3
hsa-mir-211-5p	HOXC8	1	1	1	3
hsa-mir-424-5p	ELK4	1	1	1	3
hsa-mir-372-3p	MINK1	1	1	1	3
hsa-mir-195-5p	SKI	1	1	1	3
hsa-mir-519d-3p	TET3	1	1	1	3
hsa-mir-372-3p	MBNL2	1	1	1	3
hsa-mir-519d-3p	ZBTB9	1	1	1	3
hsa-mir-424-5p	RARB	1	1	1	3
hsa-mir-222-3p	TSPAN13	1	1	1	3
hsa-mir-31-5p	C19orf12	1	1	1	3
hsa-mir-222-3p	MAT2A	1	1	1	3
hsa-mir-21-5p	AGO2	1	1	1	3
hsa-mir-424-5p	VPS4A	1	1	1	3
hsa-mir-424-5p	CPSF7	1	1	1	3
hsa-mir-454-3p	ZBTB18	1	1	1	3
hsa-mir-372-3p	SERF1A	1	1	1	3
hsa-mir-454-3p	NRBF2	1	1	1	3
hsa-mir-372-3p	LATS2	1	1	1	3
hsa-mir-17-5p	HIF1A	1	1	1	3
hsa-mir-21-5p	ATP2B4	1	1	1	3
hsa-mir-93-5p	MED12L	1	1	1	3
hsa-mir-183-5p	ITGB1	1	1	1	3
hsa-mir-454-3p	PHF12	1	1	1	3
hsa-mir-519d-3p	PIP4K2A	1	1	1	3
hsa-mir-17-5p	MLXIP	1	1	1	3
hsa-mir-21-5p	BCL7A	1	1	1	3
hsa-mir-506-3p	PTBP1	1	1	1	3
hsa-mir-221-3p	ZNF275	1	1	1	3
hsa-mir-519d-3p	MORF4L1	1	1	1	3
hsa-mir-519d-3p	ZC3H12C	1	1	1	3
hsa-mir-519d-3p	STX6	1	1	1	3
hsa-mir-195-5p	PNPLA6	1	1	1	3
hsa-mir-31-5p	ECHDC1	1	1	1	3
hsa-mir-424-5p	LAMC1	1	1	1	3
hsa-mir-141-3p	ZBTB34	1	1	1	3
hsa-mir-17-5p	TMEM123	1	1	1	3
hsa-mir-519d-3p	HAUS8	1	1	1	3
hsa-mir-93-5p	FAXC	1	1	1	3
hsa-mir-141-3p	MACC1	1	1	1	3
hsa-mir-204-5p	M6PR	1	1	1	3
hsa-mir-93-5p	F3	1	1	1	3
hsa-mir-17-5p	UNK	1	1	1	3
hsa-mir-182-5p	FGF9	1	1	1	3
hsa-mir-93-5p	ANKRD52	1	1	1	3
hsa-mir-373-3p	CCSAP	1	1	1	3
hsa-mir-424-5p	OSBPL3	1	1	1	3
hsa-mir-214-3p	ERC1	1	1	1	3
hsa-mir-454-3p	PTPRG	1	1	1	3
hsa-mir-93-5p	C3orf38	1	1	1	3
hsa-mir-214-3p	PIM1	1	1	1	3
hsa-mir-519d-3p	PRR14L	1	1	1	3
hsa-mir-373-3p	SLC7A11	1	1	1	3
hsa-mir-206	WEE1	1	1	1	3
hsa-mir-506-3p	TMEM41A	1	1	1	3
hsa-mir-17-5p	CASP2	1	1	1	3
hsa-mir-454-3p	RAP2C	1	1	1	3
hsa-mir-93-5p	EPHA7	1	1	1	3
hsa-mir-141-3p	EPHA2	1	1	1	3
hsa-mir-205-5p	ZEB1	1	1	1	3
hsa-mir-21-5p	CPEB3	1	1	1	3
hsa-mir-519d-3p	FJX1	1	1	1	3
hsa-mir-93-5p	GBF1	1	1	1	3
hsa-mir-519d-3p	SMOC1	1	1	1	3
hsa-mir-93-5p	MCL1	1	1	1	3
hsa-mir-195-5p	ATG9A	1	1	1	3
hsa-mir-17-5p	C14orf28	1	1	1	3
hsa-mir-506-3p	ZWINT	1	1	1	3
hsa-mir-373-3p	CUL3	1	1	1	3
hsa-mir-424-5p	MAP2K1	1	1	1	3
hsa-mir-211-5p	FOXC1	1	1	1	3
hsa-mir-183-5p	KLHL23	1	1	1	3
hsa-mir-372-3p	BTG1	1	1	1	3
hsa-mir-21-5p	PRPF39	1	1	1	3
hsa-mir-519d-3p	SHOC2	1	1	1	3
hsa-mir-93-5p	STX6	1	1	1	3
hsa-mir-17-5p	OSTM1	1	1	1	3
hsa-mir-195-5p	C11orf24	1	1	1	3
hsa-mir-211-5p	ARAP2	1	1	1	3
hsa-mir-216a-5p	PAK1	1	1	1	3
hsa-mir-204-5p	PHF13	1	1	1	3
hsa-mir-519d-3p	FAM210A	1	1	1	3
hsa-mir-373-3p	LEFTY1	1	1	1	3
hsa-mir-519d-3p	NACC2	1	1	1	3
hsa-mir-454-3p	RFX7	1	1	1	3
hsa-mir-195-5p	LSM11	1	1	1	3
hsa-mir-221-3p	KIF16B	1	1	1	3
hsa-mir-93-5p	C9orf40	1	1	1	3
hsa-mir-195-5p	SYNRG	1	1	1	3
hsa-mir-372-3p	KLF3	1	1	1	3
hsa-mir-519d-3p	FBXO48	1	1	1	3
hsa-mir-93-5p	TUSC2	1	1	1	3
hsa-mir-17-5p	SERF1A	1	1	1	3
hsa-mir-183-5p	ARFGAP2	1	1	1	3
hsa-mir-182-5p	NR3C1	1	1	1	3
hsa-mir-93-5p	KLF10	1	1	1	3
hsa-mir-93-5p	MFSD8	1	1	1	3
hsa-mir-195-5p	AGO4	1	1	1	3
hsa-mir-93-5p	CRY2	1	1	1	3
hsa-mir-195-5p	TMEM135	1	1	1	3
hsa-mir-454-3p	ZFYVE9	1	1	1	3
hsa-mir-21-5p	FUBP1	1	1	1	3
hsa-mir-214-3p	CRKL	1	1	1	3
hsa-mir-221-3p	PAK1	1	1	1	3
hsa-mir-93-5p	BTBD7	1	1	1	3
hsa-mir-93-5p	CNOT4	1	1	1	3
hsa-mir-141-3p	YAP1	1	1	1	3
hsa-mir-195-5p	CEP55	1	1	1	3
hsa-mir-195-5p	TM9SF2	1	1	1	3
hsa-mir-454-3p	UBN2	1	1	1	3
hsa-mir-17-5p	GINS4	1	1	1	3
hsa-mir-454-3p	CDADC1	1	1	1	3
hsa-mir-214-3p	QKI	1	1	1	3
hsa-mir-93-5p	SIKE1	1	1	1	3
hsa-mir-93-5p	KPNA2	1	1	1	3
hsa-mir-204-5p	TCF12	1	1	1	3
hsa-mir-17-5p	ANKRD13C	1	1	1	3
hsa-mir-222-3p	ZFP30	1	1	1	3
hsa-mir-17-5p	ZNF280B	1	1	1	3
hsa-mir-17-5p	SKIL	1	1	1	3
hsa-mir-195-5p	SIDT2	1	1	1	3
hsa-mir-217	TNFRSF21	1	1	1	3
hsa-mir-31-5p	RHOBTB1	1	1	1	3
hsa-mir-519d-3p	TMEM127	1	1	1	3
hsa-mir-204-5p	PTPRT	1	1	1	3
hsa-mir-214-3p	PAPPA	1	1	1	3
hsa-mir-519d-3p	OXR1	1	1	1	3
hsa-mir-21-5p	PLEKHA1	1	1	1	3
hsa-mir-182-5p	CITED2	1	1	1	3
hsa-mir-205-5p	PRKCE	1	1	1	3
hsa-mir-21-5p	PBRM1	1	1	1	3
hsa-mir-17-5p	CRK	1	1	1	3
hsa-mir-424-5p	MKX	1	1	1	3
hsa-mir-372-3p	TNKS2	1	1	1	3
hsa-mir-17-5p	SCAMP2	1	1	1	3
hsa-mir-454-3p	SPG20	1	1	1	3
hsa-mir-372-3p	GNB5	1	1	1	3
hsa-mir-93-5p	NPAT	1	1	1	3
hsa-mir-21-5p	RECK	1	1	1	3
hsa-mir-424-5p	ATP5G3	1	1	1	3
hsa-mir-424-5p	STK38	1	1	1	3
hsa-mir-424-5p	NUCKS1	1	1	1	3
hsa-mir-182-5p	BRWD1	1	1	1	3
hsa-mir-183-5p	CCNB1	1	1	1	3
hsa-mir-424-5p	LUZP1	1	1	1	3
hsa-mir-372-3p	TXNIP	1	1	1	3
hsa-mir-17-5p	ZNFX1	1	1	1	3
hsa-mir-519d-3p	CCSER2	1	1	1	3
hsa-mir-31-5p	ARID1A	1	1	1	3
hsa-mir-17-5p	AKTIP	1	1	1	3
hsa-mir-93-5p	FEM1C	1	1	1	3
hsa-mir-424-5p	PSAT1	1	1	1	3
hsa-mir-17-5p	FRS2	1	1	1	3
hsa-mir-195-5p	SLC39A9	1	1	1	3
hsa-mir-195-5p	BCL2L2	1	1	1	3
hsa-mir-17-5p	TANC1	1	1	1	3
hsa-mir-373-3p	SH3GLB1	1	1	1	3
hsa-mir-221-3p	MYLIP	1	1	1	3
hsa-mir-519d-3p	MAPK1	1	1	1	3
hsa-mir-93-5p	IRAK4	1	1	1	3
hsa-mir-195-5p	PTPRD	1	1	1	3
hsa-mir-17-5p	PLEKHO2	1	1	1	3
hsa-mir-17-5p	CNOT7	1	1	1	3
hsa-mir-424-5p	YIPF6	1	1	1	3
hsa-mir-93-5p	LYSMD3	1	1	1	3
hsa-mir-93-5p	EPS15L1	1	1	1	3
hsa-mir-454-3p	CLCN3	1	1	1	3
hsa-mir-216a-5p	FAM117B	1	1	1	3
hsa-mir-195-5p	AGO1	1	1	1	3
hsa-mir-519d-3p	ELK4	1	1	1	3
hsa-mir-222-3p	CDKN1B	1	1	1	3
hsa-mir-221-3p	PCDHA1	1	1	1	3
hsa-mir-93-5p	PANK3	1	1	1	3
hsa-mir-519d-3p	F3	1	1	1	3
hsa-mir-519d-3p	NRIP3	1	1	1	3
hsa-mir-93-5p	KIAA1191	1	1	1	3
hsa-mir-195-5p	ZNF704	1	1	1	3
hsa-mir-424-5p	ENTPD1	1	1	1	3
hsa-mir-204-5p	USP47	1	1	1	3
hsa-mir-17-5p	EGLN3	1	1	1	3
hsa-mir-204-5p	JARID2	1	1	1	3
hsa-mir-195-5p	TBPL1	1	1	1	3
hsa-mir-195-5p	IVNS1ABP	1	1	1	3
hsa-mir-454-3p	PPP6R1	1	1	1	3
hsa-mir-21-5p	PCBP1	1	1	1	3
hsa-mir-519d-3p	TRIM37	1	1	1	3
hsa-mir-373-3p	TFAP4	1	1	1	3
hsa-mir-221-3p	PCDHA4	1	1	1	3
hsa-mir-519d-3p	WAC	1	1	1	3
hsa-mir-214-3p	SCAMP4	1	1	1	3
hsa-mir-195-5p	ZMAT3	1	1	1	3
hsa-mir-137	NCOA3	1	1	1	3
hsa-mir-141-3p	SCD5	1	1	1	3
hsa-mir-424-5p	PHKA1	1	1	1	3
hsa-mir-17-5p	CCND1	1	1	1	3
hsa-mir-31-5p	ZC3H12C	1	1	1	3
hsa-mir-338-3p	ZWINT	1	1	1	3
hsa-mir-195-5p	CHIC1	1	1	1	3
hsa-mir-17-5p	RORA	1	1	1	3
hsa-mir-17-5p	NIPA1	1	1	1	3
hsa-mir-519d-3p	RUNX3	1	1	1	3
hsa-mir-204-5p	ZFHX3	1	1	1	3
hsa-mir-17-5p	UBE3C	1	1	1	3
hsa-mir-17-5p	RHOC	1	1	1	3
hsa-mir-183-5p	DAP	1	1	1	3
hsa-mir-214-3p	ZBTB10	1	1	1	3
hsa-mir-93-5p	RAP2C	1	1	1	3
hsa-mir-454-3p	MB21D2	1	1	1	3
hsa-mir-519d-3p	FAM102A	1	1	1	3
hsa-mir-204-5p	PRDM2	1	1	1	3
hsa-mir-204-5p	CHORDC1	1	1	1	3
hsa-mir-93-5p	PHC3	1	1	1	3
hsa-mir-195-5p	PRKAR2A	1	1	1	3
hsa-mir-221-3p	PPP6C	1	1	1	3
hsa-mir-93-5p	DNAJB9	1	1	1	3
hsa-mir-424-5p	RBPJ	1	1	1	3
hsa-mir-17-5p	RUFY2	1	1	1	3
hsa-mir-214-3p	ZNRF1	1	1	1	3
hsa-mir-222-3p	GALNT3	1	1	1	3
hsa-mir-195-5p	FKBP1A	1	1	1	3
hsa-mir-137	YTHDF3	1	1	1	3
hsa-mir-221-3p	SNX4	1	1	1	3
hsa-mir-93-5p	CMPK1	1	1	1	3
hsa-mir-424-5p	GABARAPL1	1	1	1	3
hsa-mir-454-3p	SNX5	1	1	1	3
hsa-mir-17-5p	CHAF1A	1	1	1	3
hsa-mir-93-5p	SPRED1	1	1	1	3
hsa-mir-93-5p	DNM1L	1	1	1	3
hsa-mir-195-5p	AMER1	1	1	1	3
hsa-mir-454-3p	NUS1	1	1	1	3
hsa-mir-506-3p	SCAMP4	1	1	1	3
hsa-mir-519d-3p	FEM1C	1	1	1	3
hsa-mir-17-5p	ABCA1	1	1	1	3
hsa-mir-17-5p	RBL1	1	1	1	3
hsa-mir-214-3p	C10orf76	1	1	1	3
hsa-mir-93-5p	SLC2A4	1	1	1	3
hsa-mir-519d-3p	PFKP	1	1	1	3
hsa-mir-216a-5p	NOM1	1	1	1	3
hsa-mir-373-3p	OSTM1	1	1	1	3
hsa-mir-93-5p	HEG1	1	1	1	3
hsa-mir-17-5p	FOXJ3	1	1	1	3
hsa-mir-424-5p	GNAL	1	1	1	3
hsa-mir-183-5p	RCN2	1	1	1	3
hsa-mir-373-3p	IRF2	1	1	1	3
hsa-mir-424-5p	WEE1	1	1	1	3
hsa-mir-424-5p	CCDC88C	1	1	1	3
hsa-mir-195-5p	BZW1	1	1	1	3
hsa-mir-93-5p	TRIM37	1	1	1	3
hsa-mir-93-5p	RNF145	1	1	1	3
hsa-mir-424-5p	SMURF1	1	1	1	3
hsa-mir-506-3p	PRR14L	1	1	1	3
hsa-mir-93-5p	CDC37L1	1	1	1	3
hsa-mir-373-3p	CPT1A	1	1	1	3
hsa-mir-519d-3p	ITCH	1	1	1	3
hsa-mir-204-5p	SLC43A1	1	1	1	3
hsa-mir-221-3p	CTCF	1	1	1	3
hsa-mir-424-5p	RAB23	1	1	1	3
hsa-mir-141-3p	BRD3	1	1	1	3
hsa-mir-17-5p	MAP3K3	1	1	1	3
hsa-mir-195-5p	WIPI2	1	1	1	3
hsa-mir-141-3p	DPY19L1	1	1	1	3
hsa-mir-183-5p	PPP2CB	1	1	1	3
hsa-mir-373-3p	TNFAIP1	1	1	1	3
hsa-mir-93-5p	USP32	1	1	1	3
hsa-mir-216b-5p	ZNF566	1	1	1	3
hsa-mir-21-5p	SEC63	1	1	1	3
hsa-mir-21-5p	MTMR12	1	1	1	3
hsa-mir-506-3p	LRRC58	1	1	1	3
hsa-mir-222-3p	PANK3	1	1	1	3
hsa-mir-195-5p	ALOX12	1	1	1	3
hsa-mir-93-5p	STAT3	1	1	1	3
hsa-mir-373-3p	TIMM17A	1	1	1	3
hsa-mir-519d-3p	TXNIP	1	1	1	3
hsa-mir-93-5p	NACC2	1	1	1	3
hsa-mir-221-3p	LIMS1	1	1	1	3
hsa-mir-93-5p	EGR2	1	1	1	3
hsa-mir-519d-3p	CFL2	1	1	1	3
hsa-mir-221-3p	CYP1B1	1	1	1	3
hsa-mir-519d-3p	FOXJ2	1	1	1	3
hsa-mir-195-5p	ZNF691	1	1	1	3
hsa-mir-211-5p	SP1	1	1	1	3
hsa-mir-214-3p	TBPL1	1	1	1	3
hsa-mir-221-3p	TRPC3	1	1	1	3
hsa-mir-424-5p	MTMR3	1	1	1	3
hsa-mir-372-3p	SLC22A23	1	1	1	3
hsa-mir-195-5p	ZBTB10	1	1	1	3
hsa-mir-141-3p	USP53	1	1	1	3
hsa-mir-519d-3p	VPS13C	1	1	1	3
hsa-mir-519d-3p	CEP57	1	1	1	3
hsa-mir-93-5p	BTBD10	1	1	1	3
hsa-mir-454-3p	CDK19	1	1	1	3
hsa-mir-424-5p	MOB4	1	1	1	3
hsa-mir-519d-3p	FAM126B	1	1	1	3
hsa-mir-17-5p	E2F2	1	1	1	3
hsa-mir-424-5p	TPM2	1	1	1	3
hsa-mir-17-5p	TSG101	1	1	1	3
hsa-mir-424-5p	SNRPB2	1	1	1	3
hsa-mir-372-3p	SBNO1	1	1	1	3
hsa-mir-519d-3p	REEP3	1	1	1	3
hsa-mir-137	PAPD7	1	1	1	3
hsa-mir-206	RNF138	1	1	1	3
hsa-mir-205-5p	PHC2	1	1	1	3
hsa-mir-206	EIF1AX	1	1	1	3
hsa-mir-93-5p	NAA30	1	1	1	3
hsa-mir-93-5p	ARHGAP1	1	1	1	3
hsa-mir-206	NUP50	1	1	1	3
hsa-mir-211-5p	MBNL1	1	1	1	3
hsa-mir-195-5p	BTG2	1	1	1	3
hsa-mir-93-5p	BTG3	1	1	1	3
hsa-mir-195-5p	RET	1	1	1	3
hsa-mir-454-3p	MCC	1	1	1	3
hsa-mir-17-5p	SMOC1	1	1	1	3
hsa-mir-519d-3p	HBP1	1	1	1	3
hsa-mir-17-5p	FBXO48	1	1	1	3
hsa-mir-182-5p	RARG	1	1	1	3
hsa-mir-454-3p	LMLN	1	1	1	3
hsa-mir-519d-3p	DYNC1LI2	1	1	1	3
hsa-mir-373-3p	IGF1R	1	1	1	3
hsa-mir-204-5p	HOXC8	1	1	1	3
hsa-mir-204-5p	BIRC2	1	1	1	3
hsa-mir-519d-3p	E2F2	1	1	1	3
hsa-mir-93-5p	KLF9	1	1	1	3
hsa-mir-93-5p	PKD2	1	1	1	3
hsa-mir-424-5p	PRKAA1	1	1	1	3
hsa-mir-519d-3p	PLEKHO2	1	1	1	3
hsa-mir-373-3p	PFKP	1	1	1	3
hsa-mir-214-3p	AMER1	1	1	1	3
hsa-mir-424-5p	CCND1	1	1	1	3
hsa-mir-424-5p	PDIA6	1	1	1	3
hsa-mir-17-5p	EIF4G2	1	1	1	3
hsa-mir-204-5p	ALPL	1	1	1	3
hsa-mir-93-5p	ABHD2	1	1	1	3
hsa-mir-216b-5p	MCM4	1	1	1	3
hsa-mir-93-5p	UBE2J1	1	1	1	3
hsa-mir-17-5p	LCOR	1	1	1	3
hsa-mir-205-5p	MED1	1	1	1	3
hsa-mir-195-5p	FRYL	1	1	1	3
hsa-mir-93-5p	CHIC1	1	1	1	3
hsa-mir-195-5p	CBX4	1	1	1	3
hsa-mir-93-5p	FBXO21	1	1	1	3
hsa-mir-17-5p	ANKRD50	1	1	1	3
hsa-mir-424-5p	ACTR2	1	1	1	3
hsa-mir-373-3p	UNK	1	1	1	3
hsa-mir-424-5p	PPM1A	1	1	1	3
hsa-mir-17-5p	TNKS2	1	1	1	3
hsa-mir-424-5p	HSPA1B	1	1	1	3
hsa-mir-93-5p	CLIP4	1	1	1	3
hsa-mir-519d-3p	RORA	1	1	1	3
hsa-mir-372-3p	PLA2G12A	1	1	1	3
hsa-mir-373-3p	RAB11FIP1	1	1	1	3
hsa-mir-21-5p	NAA30	1	1	1	3
hsa-mir-31-5p	ABCB9	1	1	1	3
hsa-mir-195-5p	CDCA4	1	1	1	3
hsa-mir-93-5p	MASTL	1	1	1	3
hsa-mir-93-5p	POLQ	1	1	1	3
hsa-mir-424-5p	TMEM100	1	1	1	3
hsa-mir-217	LMLN	1	1	1	3
hsa-mir-17-5p	ETV1	1	1	1	3
hsa-mir-17-5p	OCRL	1	1	1	3
hsa-mir-195-5p	FOXK1	1	1	1	3
hsa-mir-454-3p	PPP6R3	1	1	1	3
hsa-mir-93-5p	C7orf43	1	1	1	3
hsa-mir-17-5p	SAMD12	1	1	1	3
hsa-mir-373-3p	CMTM4	1	1	1	3
hsa-mir-424-5p	SREK1	1	1	1	3
hsa-mir-221-3p	TUB	1	1	1	3
hsa-mir-216b-5p	TM9SF3	1	1	1	3
hsa-mir-182-5p	TCEAL7	1	1	1	3
hsa-mir-519d-3p	TANC1	1	1	1	3
hsa-mir-221-3p	PCDHA3	1	1	1	3
hsa-mir-372-3p	GALNT3	1	1	1	3
hsa-mir-93-5p	CCNG2	1	1	1	3
hsa-mir-31-5p	STK40	1	1	1	3
hsa-mir-141-3p	YWHAG	1	1	1	3
hsa-mir-206	STC2	1	1	1	3
hsa-mir-93-5p	MINK1	1	1	1	3
hsa-mir-93-5p	SYBU	1	1	1	3
hsa-mir-183-5p	ZEB1	1	1	1	3
hsa-mir-93-5p	NHLRC3	1	1	1	3
hsa-mir-195-5p	CLSPN	1	1	1	3
hsa-mir-137	EOGT	1	1	1	3
hsa-mir-454-3p	MMGT1	1	1	1	3
hsa-mir-183-5p	NUFIP2	1	1	1	3
hsa-mir-195-5p	CRKL	1	1	1	3
hsa-mir-373-3p	CFL2	1	1	1	3
hsa-mir-17-5p	KMT2B	1	1	1	3
hsa-mir-205-5p	RTN3	1	1	1	3
hsa-mir-93-5p	KIAA0922	1	1	1	3
hsa-mir-373-3p	PBK	1	1	1	3
hsa-mir-93-5p	SGTB	1	1	1	3
hsa-mir-195-5p	VPS33B	1	1	1	3
hsa-mir-372-3p	SLAIN2	1	1	1	3
hsa-mir-17-5p	UXS1	1	1	1	3
hsa-mir-519d-3p	TNFAIP1	1	1	1	3
hsa-mir-519d-3p	EEA1	1	1	1	3
hsa-mir-93-5p	HIP1	1	1	1	3
hsa-mir-93-5p	PDE3B	1	1	1	3
hsa-mir-424-5p	WNK3	1	1	1	3
hsa-mir-373-3p	IRAK4	1	1	1	3
hsa-mir-17-5p	NUP35	1	1	1	3
hsa-mir-93-5p	ZBTB18	1	1	1	3
hsa-mir-93-5p	RLIM	1	1	1	3
hsa-mir-204-5p	FOXC1	1	1	1	3
hsa-mir-222-3p	ZFYVE16	1	1	1	3
hsa-mir-21-5p	STAT3	1	1	1	3
hsa-mir-424-5p	YTHDC1	1	1	1	3
hsa-mir-424-5p	FBXL20	1	1	1	3
hsa-mir-17-5p	BBX	1	1	1	3
hsa-mir-519d-3p	ATL3	1	1	1	3
hsa-mir-211-5p	M6PR	1	1	1	3
hsa-mir-454-3p	DEPDC1	1	1	1	3
hsa-mir-519d-3p	KATNAL1	1	1	1	3
hsa-mir-214-3p	ZNF641	1	1	1	3
hsa-mir-93-5p	ZNF532	1	1	1	3
hsa-mir-17-5p	GID4	1	1	1	3
hsa-mir-93-5p	TET3	1	1	1	3
hsa-mir-93-5p	STK11	1	1	1	3
hsa-mir-373-3p	KREMEN1	1	1	1	3
hsa-mir-17-5p	RRAGD	1	1	1	3
hsa-mir-519d-3p	SESN3	1	1	1	3
hsa-mir-195-5p	SH3BGRL2	1	1	1	3
hsa-mir-373-3p	REST	1	1	1	3
hsa-mir-424-5p	UBN2	1	1	1	3
hsa-mir-93-5p	LDLR	1	1	1	3
hsa-mir-195-5p	ACOX1	1	1	1	3
hsa-mir-217	KRAS	1	1	1	3
hsa-mir-93-5p	MFN2	1	1	1	3
hsa-mir-424-5p	N4BP1	1	1	1	3
hsa-mir-424-5p	RPS6KB1	1	1	1	3
hsa-mir-195-5p	PRRC2C	1	1	1	3
hsa-mir-519d-3p	CEP170	1	1	1	3
hsa-mir-519d-3p	DUSP2	1	1	1	3
hsa-mir-519d-3p	VPS26A	1	1	1	3
hsa-mir-519d-3p	PXK	1	1	1	3
hsa-mir-93-5p	STK17B	1	1	1	3
hsa-mir-221-3p	KIT	1	1	1	3
hsa-mir-519d-3p	RUFY2	1	1	1	3
hsa-mir-93-5p	TMEM64	1	1	1	3
hsa-mir-204-5p	ARAP2	1	1	1	3
hsa-mir-211-5p	PHF13	1	1	1	3
hsa-mir-195-5p	MTMR4	1	1	1	3
hsa-mir-93-5p	UBE2Q2	1	1	1	3
hsa-mir-424-5p	CD2AP	1	1	1	3
hsa-mir-373-3p	MPP5	1	1	1	3
hsa-mir-195-5p	PRDM4	1	1	1	3
hsa-mir-137	SNRK	1	1	1	3
hsa-mir-195-5p	ATXN7L3B	1	1	1	3
hsa-mir-519d-3p	C14orf28	1	1	1	3
hsa-mir-93-5p	ACSL4	1	1	1	3
hsa-mir-182-5p	HOXA9	1	1	1	3
hsa-mir-195-5p	CDK17	1	1	1	3
hsa-mir-17-5p	TMEM242	1	1	1	3
hsa-mir-195-5p	TAB3	1	1	1	3
hsa-mir-17-5p	MKNK2	1	1	1	3
hsa-mir-214-3p	PNPLA6	1	1	1	3
hsa-mir-424-5p	CDC42SE2	1	1	1	3
hsa-mir-141-3p	TFDP2	1	1	1	3
hsa-mir-17-5p	MAP3K8	1	1	1	3
hsa-mir-424-5p	FGF2	1	1	1	3
hsa-mir-373-3p	CADM2	1	1	1	3
hsa-mir-519d-3p	AKT3	1	1	1	3
hsa-mir-93-5p	ZC3H12C	1	1	1	3
hsa-mir-31-5p	RASA1	1	1	1	3
hsa-mir-93-5p	NR2C2	1	1	1	3
hsa-mir-93-5p	MAPRE3	1	1	1	3
hsa-mir-93-5p	RPF2	1	1	1	3
hsa-mir-141-3p	TIAM1	1	1	1	3
hsa-mir-216b-5p	AKIP1	1	1	1	3
hsa-mir-424-5p	TRIM35	1	1	1	3
hsa-mir-93-5p	RRM2	1	1	1	3
hsa-mir-424-5p	SRPRB	1	1	1	3
hsa-mir-93-5p	HAUS8	1	1	1	3
hsa-mir-21-5p	PAG1	1	1	1	3
hsa-mir-424-5p	USP42	1	1	1	3
hsa-mir-93-5p	TBC1D20	1	1	1	3
hsa-mir-372-3p	NFIB	1	1	1	3
hsa-mir-17-5p	CDKN1A	1	1	1	3
hsa-mir-454-3p	TRPC3	1	1	1	3
hsa-mir-214-3p	GALNT7	1	1	1	3
hsa-mir-17-5p	DENND5B	1	1	1	3
hsa-mir-93-5p	FCHO2	1	1	1	3
hsa-mir-519d-3p	RAB10	1	1	1	3
hsa-mir-195-5p	PIM1	1	1	1	3
hsa-mir-93-5p	PHTF2	1	1	1	3
hsa-mir-93-5p	RAB10	1	1	1	3
hsa-mir-17-5p	ANKIB1	1	1	1	3
hsa-mir-195-5p	ARHGAP32	1	1	1	3
hsa-mir-424-5p	EIF2B2	1	1	1	3
hsa-mir-372-3p	MIXL1	1	1	1	3
hsa-mir-205-5p	LYSMD3	1	1	1	3
hsa-mir-211-5p	TCF12	1	1	1	3
hsa-mir-93-5p	TOPORS	1	1	1	3
hsa-mir-93-5p	EIF4H	1	1	1	3
hsa-mir-424-5p	ITGA2	1	1	1	3
hsa-mir-372-3p	INO80D	1	1	1	3
hsa-mir-93-5p	ELK4	1	1	1	3
hsa-mir-211-5p	PTPRT	1	1	1	3
hsa-mir-373-3p	TAOK1	1	1	1	3
hsa-mir-216a-5p	MYLIP	1	1	1	3
hsa-mir-454-3p	SAMD8	1	1	1	3
hsa-mir-93-5p	ZBTB9	1	1	1	3
hsa-mir-454-3p	UBR7	1	1	1	3
hsa-mir-31-5p	TBXA2R	1	1	1	3
hsa-mir-17-5p	SPOPL	1	1	1	3
hsa-mir-195-5p	ACVR2A	1	1	1	3
hsa-mir-17-5p	KLF3	1	1	1	3
hsa-mir-372-3p	LIMA1	1	1	1	3
hsa-mir-424-5p	ZNF275	1	1	1	3
hsa-mir-424-5p	CCNE1	1	1	1	3
hsa-mir-195-5p	RECK	1	1	1	3
hsa-mir-17-5p	PIP4K2C	1	1	1	3
hsa-mir-31-5p	MZT1	1	1	1	3
hsa-mir-93-5p	TOLLIP	1	1	1	3
hsa-mir-214-3p	ARL2	1	1	1	3
hsa-mir-205-5p	LAMC1	1	1	1	3
hsa-mir-93-5p	ZBTB4	1	1	1	3
hsa-mir-519d-3p	LPGAT1	1	1	1	3
hsa-mir-211-5p	ZFHX3	1	1	1	3
hsa-mir-93-5p	U2SURP	1	1	1	3
hsa-mir-206	CERS2	1	1	1	3
hsa-mir-17-5p	SEMA7A	1	1	1	3
hsa-mir-21-5p	PIK3R1	1	1	1	3
hsa-mir-454-3p	MAPRE3	1	1	1	3
hsa-mir-21-5p	CCL20	1	1	1	3
hsa-mir-424-5p	OSCAR	1	1	1	3
hsa-mir-93-5p	PRR14L	1	1	1	3
hsa-mir-454-3p	VPS37A	1	1	1	3
hsa-mir-424-5p	UBR3	1	1	1	3
hsa-mir-93-5p	KAT2B	1	1	1	3
hsa-mir-519d-3p	PHTF2	1	1	1	3
hsa-mir-183-5p	LRP6	1	1	1	3
hsa-mir-17-5p	ANKRD33B	1	1	1	3
hsa-mir-195-5p	CAPZA2	1	1	1	3
hsa-mir-93-5p	IKZF4	1	1	1	3
hsa-mir-93-5p	APBB2	1	1	1	3
hsa-mir-372-3p	TGFBR2	1	1	1	3
hsa-mir-21-5p	GLCCI1	1	1	1	3
hsa-mir-93-5p	TXNIP	1	1	1	3
hsa-mir-214-3p	LTF	1	1	1	3
hsa-mir-21-5p	FAM46A	1	1	1	3
hsa-mir-424-5p	TRAK1	1	1	1	3
hsa-mir-17-5p	RAPGEF4	1	1	1	3
hsa-mir-506-3p	LRRC1	1	1	1	3
hsa-mir-93-5p	LPGAT1	1	1	1	3
hsa-mir-195-5p	TAOK1	1	1	1	3
hsa-mir-31-5p	KLF13	1	1	1	3
hsa-mir-141-3p	PHLPP2	1	1	1	3
hsa-mir-93-5p	ANKRD29	1	1	1	3
hsa-mir-519d-3p	GID4	1	1	1	3
hsa-mir-206	ZNF215	1	1	1	3
hsa-mir-17-5p	NRBP1	1	1	1	3
hsa-mir-211-5p	PRDM2	1	1	1	3
hsa-mir-424-5p	PPIL1	1	1	1	3
hsa-mir-211-5p	CHORDC1	1	1	1	3
hsa-mir-424-5p	NUFIP2	1	1	1	3
hsa-mir-17-5p	ATAD2	1	1	1	3
hsa-mir-21-5p	ARHGEF12	1	1	1	3
hsa-mir-195-5p	ZCCHC3	1	1	1	3
hsa-mir-454-3p	WASL	1	1	1	3
hsa-mir-17-5p	ZFYVE26	1	1	1	3
hsa-mir-93-5p	FAM57A	1	1	1	3
hsa-mir-17-5p	SLAIN2	1	1	1	3
hsa-mir-21-5p	TIMP3	1	1	1	3
hsa-mir-519d-3p	TSG101	1	1	1	3
hsa-mir-183-5p	KLHL24	1	1	1	3
hsa-mir-519d-3p	SGTB	1	1	1	3
hsa-mir-17-5p	BTG3	1	1	1	3
hsa-mir-17-5p	AKAP11	1	1	1	3
hsa-mir-17-5p	ARHGAP1	1	1	1	3
hsa-mir-137	FMNL2	1	1	1	3
hsa-mir-519d-3p	RAP2C	1	1	1	3
hsa-mir-519d-3p	RAPGEF4	1	1	1	3
hsa-mir-454-3p	MAP3K9	1	1	1	3
hsa-mir-137	SLC1A5	1	1	1	3
hsa-mir-454-3p	ARHGEF26	1	1	1	3
hsa-mir-17-5p	PKD2	1	1	1	3
hsa-mir-519d-3p	PKNOX1	1	1	1	3
hsa-mir-519d-3p	GOLGA1	1	1	1	3
hsa-mir-93-5p	FBXO48	1	1	1	3
hsa-mir-183-5p	ARHGAP21	1	1	1	3
hsa-mir-519d-3p	CMPK1	1	1	1	3
hsa-mir-204-5p	HNRNPA2B1	1	1	1	3
hsa-mir-93-5p	SMOC1	1	1	1	3
hsa-mir-21-5p	RASGRP1	1	1	1	3
hsa-mir-17-5p	ABHD2	1	1	1	3
hsa-mir-205-5p	LCOR	1	1	1	3
hsa-mir-424-5p	CBX4	1	1	1	3
hsa-mir-195-5p	ACTR2	1	1	1	3
hsa-mir-195-5p	PRKAA1	1	1	1	3
hsa-mir-372-3p	ZNF385A	1	1	1	3
hsa-mir-195-5p	CCND1	1	1	1	3
hsa-mir-93-5p	ANKRD50	1	1	1	3
hsa-mir-195-5p	PDIA6	1	1	1	3
hsa-mir-17-5p	FBXO21	1	1	1	3
hsa-mir-17-5p	CHIC1	1	1	1	3
hsa-mir-221-3p	ZKSCAN8	1	1	1	3
hsa-mir-519d-3p	ARHGAP1	1	1	1	3
hsa-mir-424-5p	WIPI2	1	1	1	3
hsa-mir-519d-3p	PTEN	1	1	1	3
hsa-mir-454-3p	TRIM37	1	1	1	3
hsa-mir-454-3p	CUL3	1	1	1	3
hsa-mir-17-5p	RNF145	1	1	1	3
hsa-mir-137	GLIPR1	1	1	1	3
hsa-mir-214-3p	TFAP2C	1	1	1	3
hsa-mir-17-5p	TRIM37	1	1	1	3
hsa-mir-222-3p	PHACTR4	1	1	1	3
hsa-mir-17-5p	NACC2	1	1	1	3
hsa-mir-221-3p	RAB1A	1	1	1	3
hsa-mir-204-5p	HCAR2	1	1	1	3
hsa-mir-195-5p	WEE1	1	1	1	3
hsa-mir-424-5p	BZW1	1	1	1	3
hsa-mir-195-5p	CCDC88C	1	1	1	3
hsa-mir-195-5p	SMURF1	1	1	1	3
hsa-mir-17-5p	STAT3	1	1	1	3
hsa-mir-93-5p	MAP3K3	1	1	1	3
hsa-mir-195-5p	RAB23	1	1	1	3
hsa-mir-214-3p	LUZP1	1	1	1	3
hsa-mir-17-5p	USP32	1	1	1	3
hsa-mir-222-3p	ZEB2	1	1	1	3
hsa-mir-424-5p	ZBTB10	1	1	1	3
hsa-mir-183-5p	GLUL	1	1	1	3
hsa-mir-93-5p	ZNF217	1	1	1	3
hsa-mir-137	SFT2D3	1	1	1	3
hsa-mir-519d-3p	ZFYVE9	1	1	1	3
hsa-mir-137	MITF	1	1	1	3
hsa-mir-195-5p	MOB4	1	1	1	3
hsa-mir-195-5p	SNRPB2	1	1	1	3
hsa-mir-519d-3p	SCAMP5	1	1	1	3
hsa-mir-195-5p	TPM2	1	1	1	3
hsa-mir-93-5p	TSG101	1	1	1	3
hsa-mir-183-5p	RALGDS	1	1	1	3
hsa-mir-424-5p	ZNF691	1	1	1	3
hsa-mir-204-5p	TMTC2	1	1	1	3
hsa-mir-454-3p	RACGAP1	1	1	1	3
hsa-mir-93-5p	E2F2	1	1	1	3
hsa-mir-183-5p	SRSF2	1	1	1	3
hsa-mir-519d-3p	LDLR	1	1	1	3
hsa-mir-519d-3p	SEMA4B	1	1	1	3
hsa-mir-206	SMARCB1	1	1	1	3
hsa-mir-17-5p	KMT2A	1	1	1	3
hsa-mir-373-3p	TMEM100	1	1	1	3
hsa-mir-195-5p	TLE4	1	1	1	3
hsa-mir-195-5p	MTMR3	1	1	1	3
hsa-mir-17-5p	RLIM	1	1	1	3
hsa-mir-17-5p	ZBTB18	1	1	1	3
hsa-mir-204-5p	SGPL1	1	1	1	3
hsa-mir-93-5p	NUP35	1	1	1	3
hsa-mir-183-5p	FAM217B	1	1	1	3
hsa-mir-195-5p	FBXL20	1	1	1	3
hsa-mir-17-5p	HIP1	1	1	1	3
hsa-mir-195-5p	YTHDC1	1	1	1	3
hsa-mir-222-3p	LYPLA1	1	1	1	3
hsa-mir-454-3p	COX10	1	1	1	3
hsa-mir-93-5p	UXS1	1	1	1	3
hsa-mir-217	FOXO3	1	1	1	3
hsa-mir-519d-3p	ANKH	1	1	1	3
hsa-mir-93-5p	BBX	1	1	1	3
hsa-mir-519d-3p	ARID4B	1	1	1	3
hsa-mir-372-3p	HIP1	1	1	1	3
hsa-mir-93-5p	ASF1A	1	1	1	3
hsa-mir-217	MAP1B	1	1	1	3
hsa-mir-17-5p	CADM2	1	1	1	3
hsa-mir-183-5p	KIF5C	1	1	1	3
hsa-mir-195-5p	PPP6C	1	1	1	3
hsa-mir-221-3p	HNRNPD	1	1	1	3
hsa-mir-519d-3p	HSPA8	1	1	1	3
hsa-mir-372-3p	ARID4B	1	1	1	3
hsa-mir-519d-3p	PITPNA	1	1	1	3
hsa-mir-17-5p	TET3	1	1	1	3
hsa-mir-454-3p	STX6	1	1	1	3
hsa-mir-17-5p	STK11	1	1	1	3
hsa-mir-17-5p	ZNF532	1	1	1	3
hsa-mir-93-5p	GID4	1	1	1	3
hsa-mir-519d-3p	ATAD2	1	1	1	3
hsa-mir-221-3p	FOS	1	1	1	3
hsa-mir-211-5p	KLHL40	1	1	1	3
hsa-mir-222-3p	ESR1	1	1	1	3
hsa-mir-519d-3p	RAB22A	1	1	1	3
hsa-mir-373-3p	MKNK2	1	1	1	3
hsa-mir-519d-3p	C7orf43	1	1	1	3
hsa-mir-21-5p	PRICKLE2	1	1	1	3
hsa-mir-454-3p	ARHGAP1	1	1	1	3
hsa-mir-93-5p	RRAGD	1	1	1	3
hsa-mir-17-5p	POLQ	1	1	1	3
hsa-mir-17-5p	MASTL	1	1	1	3
hsa-mir-424-5p	FOXK1	1	1	1	3
hsa-mir-195-5p	RFWD2	1	1	1	3
hsa-mir-195-5p	SREK1	1	1	1	3
hsa-mir-93-5p	TNKS1BP1	1	1	1	3
hsa-mir-519d-3p	KIAA1147	1	1	1	3
hsa-mir-195-5p	RAP2C	1	1	1	3
hsa-mir-93-5p	TNKS2	1	1	1	3
hsa-mir-17-5p	CLIP4	1	1	1	3
hsa-mir-454-3p	SLC12A7	1	1	1	3
hsa-mir-519d-3p	TWF1	1	1	1	3
hsa-mir-195-5p	PPM1A	1	1	1	3
hsa-mir-195-5p	HSPA1B	1	1	1	3
hsa-mir-195-5p	LAMP2	1	1	1	3
hsa-mir-195-5p	LITAF	1	1	1	3
[truncated: 485 more rows]
