# Supplementary material for: M6A-related lncRNAs predict clinical outcome and regulate the tumor immune microenvironment in hepatocellular carcinoma
Source: BMC Cancer. 2022 Aug 9;22:867. doi: 10.1186/s12885-022-09925-2 (PMC9361634; doi:10.1186/s12885-022-09925-2)
Supplement: Supplementary file 9 — Additional file 9: Supplementary Table 8. 75 final targets mRNAs in the CeRNA network. [file 12885_2022_9925_MOESM9_ESM.xlsx]

## Sheet: Sheet1
Supplementary Table 8. 75 final targets mRNAs in the CeRNA network.
Gene
MSH2
OSBPL3
AHNAK2
ACSL4
CLSPN
PLXNA1
PFKP
EDIL3
GLUL
JPH1
SQLE
NTF3
TGFB2
G6PD
ULBP2
ANKRD29
PLAG1
LZTS1
DEPDC1
OSR1
IL11
POLQ
MCM4
E2F2
ATAD2
SCAMP5
CDC25A
PHF19
CCNE1
LRRC1
LAMC1
RAB34
CYP1B1
E2F1
JAG2
KIAA1549
AXIN2
CHEK1
GINS4
CHAF1A
ITGA2
TPM2
EZH2
CEP55
ZWINT
RRM2
E2F7
STC2
SOX4
EIF5A2
FOXQ1
MAP3K9
SLC7A11
ANKRD52
PRKAA2
LPCAT1
FOS
BMP8B
TKT
CDCA4
HOXA3
DLG5
RBL1
FOXF2
NETO2
KPNA2
RACGAP1
CCNB1
HOXA10
KIF23
GNAL
CMTM4
PBK
EGLN3
CBX2
